# Supplementary material for: Iron scavenging and suppression of collagen cross-linking underlie antifibrotic effects of carnosine in the heart with obesity
Source: Front Pharmacol. 2024 Jan 3;14:1275388. doi: 10.3389/fphar.2023.1275388 (PMC10859874; doi:10.3389/fphar.2023.1275388)
Supplement: Supplementary file 2 [file DataSheet2.zip]

Archive with 2 entries (2 files):
- Suppl. Table 3.XLSX
- Suppl. Tables.PDF
