# Supplementary material for: Iron scavenging and suppression of collagen cross-linking underlie antifibrotic effects of carnosine in the heart with obesity
Source: Front Pharmacol. 2024 Jan 3;14:1275388. doi: 10.3389/fphar.2023.1275388 (PMC10859874; doi:10.3389/fphar.2023.1275388)
Supplement: Supplementary file 2 [file DataSheet2.zip › Suppl. Table 3.XLSX]

## Sheet: DEG_List
Gene ID	P-value (Carn+ vs Carn-)	FDR step up (Carn+ vs Carn-)	Fold change (Carn+ vs Carn-)	LSMean(Carn+) (Carn+ vs Carn-)	LSMean(Carn-) (Carn+ vs Carn-)
Plac9b	6.29482e-06	0.100503	-1.65748	96.2834	159.587
Ube3a	2.68274e-05	0.214163	1.15938	1311.02	1130.8
Fetub	6.37096e-05	0.339062	-2.62554	10.3837	27.2629
Slco2a1	0.000138206	0.485432	-1.80172	76.8501	138.462
Unc13b	0.000152021	0.485432	-1.34501	320.344	430.864
Ly75	0.000271127	0.638037	2.90511	84.0229	28.9224
Hyal1	0.000279736	0.638037	-1.52026	128.742	195.721
Rps2-ps5	0.000397556	0.793423	2.06138	35.3105	17.1296
Nacad	0.000600179	0.999951	-1.75683	23.9338	42.0475
Napsa	0.000797398	0.999951	-2.99291	10.7979	32.317
Tspan4	0.000866978	0.999951	-1.29355	455.998	589.857
Mid2	0.000911903	0.999951	1.19703	394.983	329.971
Gm38391	0.000917633	0.999951	-2.13855	9.43663	20.1807
Cpeb2	0.00120299	0.999951	1.18254	623.667	527.395
Larp4	0.00127738	0.999951	1.14841	769.261	669.846
Mmp28	0.00128686	0.999951	-1.36347	124.496	169.747
Bmp4	0.00130325	0.999951	-1.35309	139.196	188.345
Vcam1	0.00151519	0.999951	-1.37662	299.964	412.938
Tmem176a	0.00156419	0.999951	-1.3746	140.58	193.241
Efna5	0.00163741	0.999951	-1.26493	182.606	230.983
Usp14	0.0017932	0.999951	1.16122	1077.99	928.323
Eps8l1	0.00215621	0.999951	-1.90485	85.4144	162.702
Cys1	0.00230051	0.999951	-1.53202	109.667	168.012
Col11a2	0.00237394	0.999951	-1.92229	28.6655	55.1035
Osbpl8	0.00245019	0.999951	1.13576	1529.33	1346.52
Plvap	0.00248964	0.999951	-1.71131	80.1251	137.119
D430019H16Rik	0.00257604	0.999951	-2.53463	11.2387	28.4861
Ass1	0.00267116	0.999951	-1.58508	72.9639	115.654
Vwf	0.00286546	0.999951	-2.00339	1638.8	3283.16
Ephx1	0.00292073	0.999951	-1.23733	959.144	1186.78
Npy1r	0.00292327	0.999951	-1.99121	34.0522	67.8052
Gm27029	0.00295716	0.999951	1.46959	78.1917	53.2066
Ccdc69	0.00304289	0.999951	1.34905	111.819	82.8875
Slc1a5	0.00307056	0.999951	-1.24446	428.803	533.629
Sall1	0.00316154	0.999951	-2.42839	7.92129	19.236
Mir22hg	0.0031748	0.999951	-1.32244	131.732	174.208
Gm49392	0.0031836	0.999951	-1.8158	15.476	28.1014
Adam12	0.00345453	0.999951	2.37745	27.8072	11.6962
Resf1	0.00346275	0.999951	1.35336	548.029	404.94
Olfr1396	0.00349692	0.999951	1.60628	83.8397	52.195
Nebl	0.00363285	0.999951	1.13547	5509.05	4851.77
Ndrg4	0.0037695	0.999951	1.28398	4530.89	3528.77
Arhgap5	0.00383476	0.999951	1.16616	1054.36	904.13
Gpx1	0.00383821	0.999951	-1.20448	638.616	769.199
Gm42742	0.00409415	0.999951	-1.1637	292.775	340.701
Foxp4	0.00411973	0.999951	-1.1878	278.649	330.978
Rspo1	0.00455499	0.999951	-2.02542	10.4701	21.2063
Zfyve16	0.00459954	0.999951	1.22255	385.689	315.478
Ppp2r5e	0.00474283	0.999951	1.11721	729.276	652.763
Tmem108	0.00479535	0.999951	-1.59434	31.5912	50.367
B4galnt1	0.00500737	0.999951	-1.72039	29.384	50.552
Rab6b	0.00510465	0.999951	-1.23844	427.949	529.989
Nostrin	0.00515214	0.999951	1.37248	158.092	115.187
Syde1	0.00519631	0.999951	-1.17187	376.389	441.079
Gm13481	0.00527919	0.999951	-2.47225	4.8399	11.9655
Cebpd	0.00533622	0.999951	-1.43073	157.244	224.974
Dio2	0.00535178	0.999951	-2.31622	27.5691	63.8561
Lrig3	0.00557907	0.999951	-1.44189	42.1179	60.7294
Abcb7	0.00559331	0.999951	1.12452	880.921	783.378
Amd2	0.00570649	0.999951	1.47222	245.495	166.751
Gm11814	0.0058279	0.999951	1.5237	42.6578	27.9962
Slc43a1	0.00595745	0.999951	-1.43184	45.1426	64.6372
Icosl	0.00600041	0.999951	-1.24962	203.524	254.327
Gabbr1	0.00608603	0.999951	-1.25433	197.033	247.145
Prkaa2	0.00640198	0.999951	1.12509	3256.2	2894.16
Dlg2	0.00640503	0.999951	-1.44983	38.0888	55.2221
AC160138.1	0.00640599	0.999951	1.95157	20.5022	10.5055
Ddx6	0.00641948	0.999951	1.08971	2937.65	2695.8
Kcne4	0.00643157	0.999951	-1.47443	65.6253	96.7599
Gpr22	0.00646117	0.999951	1.35737	710.903	523.737
Acvrl1	0.00656174	0.999951	-1.12556	756.399	851.371
Cobl	0.0066367	0.999951	-1.30172	90.6148	117.955
Ireb2	0.00668912	0.999951	1.13968	730.43	640.905
Cxcl14	0.0067704	0.999951	1.39493	419.441	300.689
Foxc1	0.00679696	0.999951	-1.73308	37.5424	65.0639
Tmem71	0.00692434	0.999951	1.2771	120.896	94.6648
Cgnl1	0.00704142	0.999951	-1.25707	905.901	1138.78
Gm4535	0.00720165	0.999951	1.4791	45.3762	30.6782
Zfp322a	0.00725504	0.999951	1.19185	258.879	217.209
Gm49486	0.00734032	0.999951	1.79214	23.9983	13.3909
Actg2	0.00743064	0.999951	-3.44605	19.4802	67.1296
Zbed4	0.00754258	0.999951	1.21716	274.321	225.377
Palm	0.0075482	0.999951	-1.21912	924.856	1127.51
Kbtbd4	0.00761087	0.999951	1.1585	402.509	347.44
Gm49317	0.00761988	0.999951	2.80944	16.877	6.00726
Gm47854	0.0076314	0.999951	1.17997	413.393	350.341
AC167036.1	0.00764821	0.999951	2.83064	9.67454	3.4178
Frat2	0.00787609	0.999951	-1.6032	23.1607	37.1311
Itgb3	0.00820875	0.999951	-1.58364	58.0247	91.8901
Gpm6a	0.00825197	0.999951	-1.99322	15.8873	31.6669
Lrrc36	0.00829457	0.999951	-1.88665	9.75099	18.3967
Lsr	0.00849854	0.999951	-2.01992	15.0608	30.4216
Ptpn4	0.00854898	0.999951	1.3407	661.131	493.123
Zfp654	0.00863454	0.999951	1.1771	268.751	228.315
Ccdc117	0.0090095	0.999951	1.15064	504.772	438.69
Slc29a1	0.00909117	0.999951	-1.13438	1279.14	1451.03
Gja4	0.00909368	0.999951	-1.21006	230.55	278.98
Itpr3	0.00932215	0.999951	-1.27527	396.327	505.424
Pcgf2	0.00973273	0.999951	-1.32283	61.4013	81.2234
Ccn5	0.00973528	0.999951	-1.69291	92.5736	156.719
Gm10273	0.00981829	0.999951	1.42499	62.4024	43.7914
Otud4	0.0100273	0.999951	1.12837	1422.2	1260.41
Anxa8	0.0100425	0.999951	-2.63767	9.34739	24.6553
Grina	0.0100646	0.999951	-1.13876	1238.39	1410.23
Stimate	0.0102451	0.999951	-1.18165	265.147	313.311
Cbl	0.010406	0.999951	1.14467	809.23	706.958
Mturn	0.0104749	0.999951	-1.20086	552.271	663.2
Top1	0.0105761	0.999951	1.12628	780.203	692.728
Erbb3	0.0107741	0.999951	1.17723	394.357	334.988
Epha4	0.0107748	0.999951	1.28309	828.484	645.696
Gca	0.0107857	0.999951	1.24464	210.197	168.882
Galnt6	0.0109049	0.999951	-1.88816	8.84499	16.7008
Gm5165	0.0109766	0.999951	1.3689	68.1283	49.7687
Ngef	0.0110215	0.999951	-2.50573	7.01456	17.5766
Igfbp5	0.0112928	0.999951	-1.32501	3276.01	4340.74
Plxnc1	0.0112966	0.999951	-1.39628	64.9588	90.7004
Jmjd4	0.0114109	0.999951	1.17523	342.803	291.691
Colq	0.011528	0.999951	1.5646	209.368	133.815
Cbx4	0.0116485	0.999951	-1.22963	129.969	159.814
Tmem200b	0.0117509	0.999951	-1.31237	82.5903	108.389
Ythdf3	0.0120253	0.999951	1.10995	860.344	775.119
Lsm12	0.0120323	0.999951	1.17569	353.629	300.783
Cytl1	0.0121335	0.999951	-2.97794	130.222	387.795
Id3	0.0122936	0.999951	-1.19811	644.13	771.739
Lin7c	0.0122942	0.999951	1.15083	485.728	422.068
Gm4742	0.0123375	0.999951	1.68312	26.1149	15.5157
Rev3l	0.0124428	0.999951	1.17807	363.059	308.18
Smoc1	0.0124576	0.999951	-2.48792	50.4797	125.589
Reck	0.0125614	0.999951	-1.48891	159.525	237.519
Clec3b	0.0126007	0.999951	-1.21507	604.71	734.763
Herc3	0.0126633	0.999951	1.11978	836.238	746.788
Socs4	0.0127521	0.999951	1.16466	276.872	237.727
Slc26a11	0.0127563	0.999951	-1.33616	71.8156	95.9571
Kpna4	0.0127926	0.999951	1.11852	1760.32	1573.8
Ptgs1	0.0130458	0.999951	-1.30506	191.801	250.311
Cercam	0.0132198	0.999951	-1.42659	66.6284	95.0512
Padi2	0.0134826	0.999951	-1.61951	19.101	30.9343
Rybp	0.01363	0.999951	1.16076	291.469	251.103
Synj2bp	0.0140315	0.999951	1.13381	1033.79	911.784
Rps12-ps19	0.0140503	0.999951	-1.66947	13.4433	22.4433
Mettl27	0.0140942	0.999951	-1.61004	20.2438	32.5933
Map3k7cl	0.0144055	0.999951	-1.76701	18.8423	33.2945
Ptges3l	0.014456	0.999951	1.14848	456.734	397.687
Kcnab1	0.0147168	0.999951	-1.84046	22.6372	41.6628
Lrp3	0.0149243	0.999951	-1.15837	247.426	286.61
Lgals3bp	0.0149288	0.999951	1.19769	1055.34	881.146
Bmi1	0.0149374	0.999951	1.15508	645.284	558.648
Atp2a3	0.0150645	0.999951	-1.22311	481.277	588.656
Smchd1	0.0150936	0.999951	1.13641	546.449	480.857
Gdf10	0.0153328	0.999951	-1.81458	49.6565	90.1055
Prkaca-ps1	0.015477	0.999951	1.69711	21.7454	12.8131
Gm19209	0.0155565	0.999951	1.98508	14.2745	7.19088
Per2	0.0157042	0.999951	-1.38054	516.062	712.445
Rfx2	0.0157941	0.999951	-1.39944	64.4204	90.1526
Gimap6	0.0158731	0.999951	1.19201	697.646	585.267
Knstrn	0.0158763	0.999951	1.78646	24.1501	13.5184
Cnot6	0.0158998	0.999951	1.14683	389.778	339.874
Rsl1d1	0.0159112	0.999951	1.12834	802.963	711.634
Fgfrl1	0.0159421	0.999951	-1.16543	356.579	415.567
Evc	0.0160854	0.999951	-1.25157	170.985	213.999
Rbm12b1	0.0162562	0.999951	1.34387	101.586	75.5919
Gapdh-ps15	0.0162728	0.999951	1.50816	50.0898	33.2125
Magi3	0.0163261	0.999951	1.18295	871.825	736.992
Slc4a8	0.0166027	0.999951	-1.34638	109.339	147.212
Dock6	0.0166926	0.999951	-1.1406	1209.81	1379.91
CT010467.2	0.016747	0.999951	-1.43208	42.947	61.5034
Adamtsl1	0.0168695	0.999951	-1.46011	61.2426	89.4209
Mybpc1	0.0171835	0.999951	-3.11524	4.2133	13.1254
Pthlh	0.0172216	0.999951	-2.2462	9.48744	21.3107
Chml	0.0172621	0.999951	1.2274	159.859	130.242
Gm18736	0.0174212	0.999951	-1.72541	10.8839	18.7793
Lrrc45	0.0176158	0.999951	-1.23897	127.653	158.159
Panx1	0.0176742	0.999951	-1.44064	26.2207	37.7745
Gspt2	0.0178925	0.999951	-2.08551	7.11076	14.8296
Lnpep	0.0180179	0.999951	1.11615	3557.47	3187.28
Ntrk3	0.0181709	0.999951	-2.08857	16.3243	34.0944
Ppp1r2-ps6	0.0182375	0.999951	1.81339	20.1687	11.1221
Golm1	0.0182458	0.999951	-1.29118	151.333	195.397
Ctdsp2	0.018289	0.999951	-1.1112	3662.06	4069.29
Aldh1a3	0.0183744	0.999951	-1.57368	25.5378	40.1884
Gm20721	0.0187155	0.999951	-1.16127	288.215	334.694
Igsf23	0.0187323	0.999951	1.58423	42.8331	27.0372
Brd3os	0.0187506	0.999951	-1.42977	34.5628	49.4169
Scarf2	0.0190173	0.999951	-1.45036	108.336	157.126
Pgam1-ps2	0.0191077	0.999951	1.27867	82.5441	64.5547
Gm7292	0.0192374	0.999951	1.24293	148.408	119.402
Ghitm	0.0193519	0.999951	1.09069	9992.5	9161.6
Atp2a1	0.0194027	0.999951	1.75249	18.6723	10.6547
Pafah1b1	0.0194542	0.999951	1.09407	3697.61	3379.68
5730455P16Rik	0.0195331	0.999951	1.10165	700.742	636.083
Naa15	0.0197136	0.999951	1.12521	1126.07	1000.76
Nol11	0.0197399	0.999951	1.13981	388.884	341.182
Rasl12	0.0197572	0.999951	-1.29114	204.599	264.165
Knl1	0.0198574	0.999951	2.31163	10.9473	4.73576
Cbfb	0.0199717	0.999951	1.18638	252.501	212.832
Nufip2	0.0200203	0.999951	1.12035	581.915	519.404
Prr11	0.0200518	0.999951	1.86777	16.1713	8.65808
Eif5	0.0200849	0.999951	1.1367	2407.89	2118.31
Zc3h12c	0.0201652	0.999951	1.21095	191.083	157.796
Smc2	0.02017	0.999951	1.3007	74.3506	57.1622
Mitf	0.0201903	0.999951	1.10901	867.323	782.068
Gli1	0.0202245	0.999951	-1.80822	21.1876	38.3117
Enpep	0.020312	0.999951	1.28105	270.207	210.927
Angptl7	0.0204336	0.999951	-3.26575	86.0718	281.089
Mettl25	0.0204681	0.999951	1.33221	59.6429	44.77
Atrx	0.0204938	0.999951	1.11668	1233.17	1104.32
Ltbp4	0.0204982	0.999951	-1.21687	10175.3	12382.1
Mir100hg	0.0205627	0.999951	-1.32414	69.6858	92.2738
Clasp1	0.0206774	0.999951	1.15209	9465	8215.51
Fam180a	0.0207219	0.999951	-2.56129	4.69498	12.0252
Igf2r	0.020836	0.999951	1.11289	6413.01	5762.5
Mpnd	0.0208379	0.999951	-1.09368	792.047	866.246
Stim1	0.0210539	0.999951	-1.125	474.785	534.133
Spp1	0.0213941	0.999951	-4.11246	10.394	42.7451
Amigo2	0.0216407	0.999951	-1.44671	72.9076	105.477
Prdm4	0.0216706	0.999951	1.13048	342.224	302.725
Tstd3	0.0216897	0.999951	1.15423	333.524	288.959
Ifitm10	0.0218207	0.999951	-1.54209	27.1993	41.9436
Itga6	0.0220808	0.999951	1.26153	1577.86	1250.75
Adamts9	0.0220876	0.999951	1.24708	651.001	522.022
Fzd2	0.0221092	0.999951	-1.52424	63.5652	96.8883
Cuedc1	0.0221221	0.999951	-1.11474	1154	1286.41
Myocd	0.0222171	0.999951	1.21542	960.873	790.572
Nav3	0.0223704	0.999951	1.31903	209.839	159.086
3110082I17Rik	0.0223767	0.999951	-1.30658	50.5512	66.0493
Daam1	0.0225303	0.999951	1.13829	2094.72	1840.24
H2bc21	0.0225354	0.999951	1.21436	167.924	138.282
Cul5	0.0226177	0.999951	1.10234	1020.54	925.791
Myl1	0.0227788	0.999951	1.38475	568.851	410.798
Rps28	0.0228051	0.999951	-1.08957	1044.91	1138.5
Tyw1	0.0229115	0.999951	-1.18223	169.319	200.174
Slc7a1	0.0231114	0.999951	1.21174	1058.28	873.36
Arl5a	0.0231565	0.999951	1.12467	893.314	794.289
Fastkd2	0.0231815	0.999951	1.13167	513.814	454.032
Fkbp8	0.0232013	0.999951	-1.08747	2264.89	2462.99
Sntb2	0.0232406	0.999951	-1.1645	472.329	550.027
Rbm18	0.0232499	0.999951	1.13292	573.284	506.026
Cntnap1	0.0233225	0.999951	-1.32751	72.5312	96.2856
Snx5	0.0233454	0.999951	1.09447	1076.84	983.895
Gm50269	0.0234098	0.999951	2.47136	8.49111	3.4358
Zfat	0.0234734	0.999951	-1.30189	55.1891	71.85
Trmt10c	0.0235895	0.999951	1.16906	244.748	209.356
Alkbh6	0.0236306	0.999951	-1.18233	215.178	254.412
Dnm1l	0.0236886	0.999951	1.08971	2072.38	1901.78
Rnf150	0.0237927	0.999951	1.12381	753.935	670.876
Ifitm1	0.0239263	0.999951	-1.46807	48.2825	70.8821
Gm5069	0.0240027	0.999951	-1.34662	56.6605	76.3004
Pear1	0.024065	0.999951	-1.13253	609.719	690.524
Npr3	0.0241542	0.999951	-1.37936	356.74	492.073
Hexdc	0.0241598	0.999951	-1.16162	172.127	199.945
Bloc1s3	0.0242365	0.999951	1.26491	79.7369	63.0375
Morrbid	0.0243201	0.999951	-1.43099	30.5669	43.7408
Rab3d	0.0244046	0.999951	-1.12423	519.035	583.513
Esco1	0.0245484	0.999951	1.17965	253.854	215.194
Purb	0.0245658	0.999951	1.10533	1027.51	929.603
Oxr1	0.024697	0.999951	1.09571	958.383	874.668
Blcap	0.0250135	0.999951	1.09763	800.46	729.265
Boc	0.0250891	0.999951	-1.34027	166.336	222.936
Gm18939	0.0250987	0.999951	1.59577	25.17	15.773
Sh3bp1	0.0251752	0.999951	-1.26685	71.6812	90.8093
Gpc3	0.0251951	0.999951	-1.49212	59.5679	88.8822
Hnrnpk	0.0252161	0.999951	1.08077	3302.66	3055.83
Pcdh17	0.0252448	0.999951	1.32191	164.9	124.744
Cyb5r3	0.0252501	0.999951	-1.1026	2084.49	2298.35
Snd1	0.0252744	0.999951	-1.12188	1673.21	1877.15
Xntrpc	0.0252924	0.999951	-1.52676	30.1598	46.0467
Gm17084	0.0253279	0.999951	2.30382	9.78589	4.24769
Wrn	0.0253627	0.999951	1.20556	137.553	114.099
Il33	0.025672	0.999951	-1.35417	94.2392	127.616
Zfp442	0.0257325	0.999951	1.48086	45.0423	30.4163
Lypd6	0.0257938	0.999951	-1.86179	9.32994	17.3704
Cmip	0.0257981	0.999951	-1.20417	257.099	309.591
Glb1l2	0.025817	0.999951	-2.37287	5.05562	11.9963
Csnk1g3	0.0258557	0.999951	1.16318	223.056	191.764
Crk	0.0259053	0.999951	1.10489	1754.76	1588.18
Glipr1	0.0259266	0.999951	-2.20146	6.62792	14.5911
Ece1	0.0259356	0.999951	-1.1457	2466.06	2825.37
Mns1	0.0260685	0.999951	-2.18945	6.39607	14.0039
Magee1	0.0260948	0.999951	-1.28057	93.9943	120.366
3110056K07Rik	0.0261683	0.999951	1.38259	39.3944	28.4933
Comp	0.0262232	0.999951	-4.64158	80.0252	371.444
Selp	0.0265194	0.999951	-2.09343	10.0239	20.9844
Eva1c	0.0265664	0.999951	-1.78422	18.792	33.5291
Gli3	0.0266286	0.999951	-1.34026	62.3834	83.6099
Entpd1	0.0267232	0.999951	-1.29236	362.201	468.093
Zfp729b	0.0268018	0.999951	1.28827	95.8741	74.4207
Nfatc1	0.0268052	0.999951	-1.11835	531.78	594.717
Borcs6	0.0270089	0.999951	-1.15608	225.246	260.404
Itga8	0.0271688	0.999951	-3.05169	108.704	331.732
Rbbp6	0.0272291	0.999951	1.09062	776.836	712.291
Plcd1	0.0272507	0.999951	-1.16545	310.798	362.219
Man2b2	0.0272928	0.999951	-1.15678	453.817	524.965
Zbtb41	0.0273637	0.999951	1.15176	354	307.357
Pkhd1l1	0.0274074	0.999951	-2.35607	48.7598	114.881
Apcdd1	0.0274481	0.999951	-1.48087	92.531	137.027
Hmmr	0.0276046	0.999951	1.91102	18.7801	9.8273
Zyg11b	0.0277332	0.999951	1.07891	1964.51	1820.82
Zfp52	0.0277339	0.999951	1.24175	133.44	107.461
Oga	0.0277745	0.999951	1.07568	2555.34	2375.55
Arap2	0.0279232	0.999951	1.19126	353.754	296.958
Igsf8	0.0280055	0.999951	-1.20969	234.196	283.304
Brix1	0.0280168	0.999951	1.16424	242.475	208.269
Ikbkb	0.0281786	0.999951	-1.11243	453.288	504.252
Adgra2	0.0283122	0.999951	-1.264	341.585	431.762
Smpd3	0.0283598	0.999951	-1.49762	33.039	49.48
Zfp120	0.0284087	0.999951	1.21206	130.983	108.067
Plbd2	0.0284853	0.999951	-1.10568	1416.65	1566.37
Pik3r5	0.0285197	0.999951	-1.36947	31.3086	42.876
Pcgf6	0.0285378	0.999951	1.33824	52.524	39.2486
Thap12	0.0285829	0.999951	1.1118	2060.86	1853.63
C9orf72	0.0286043	0.999951	1.16027	445.973	384.371
Dcp2	0.0286835	0.999951	1.15016	446.099	387.86
Erbb2	0.0287916	0.999951	-1.18557	225.104	266.876
Rnf2	0.0287939	0.999951	1.15848	248.506	214.509
Gm6665	0.028993	0.999951	1.37649	44.9262	32.6381
Map6	0.0291408	0.999951	-1.3725	77.5578	106.448
Abce1	0.0291443	0.999951	1.11495	1075.87	964.951
Sh3d21	0.0291945	0.999951	-1.29162	64.2696	83.0117
Zbtb12	0.0292066	0.999951	-1.20158	114.145	137.154
Srgap3	0.0292342	0.999951	-1.73884	21.409	37.2268
Gm11687	0.0292501	0.999951	-1.67213	15.297	25.5786
Wipi1	0.029541	0.999951	1.08803	2188.02	2011
Gm42715	0.0295513	0.999951	1.52808	67.5609	44.2129
Glt8d2	0.0296845	0.999951	-1.40856	45.2168	63.6907
Stx18	0.0297601	0.999951	1.1582	210.735	181.951
Ndnf	0.0298915	0.999951	1.28469	129.993	101.186
Abcg2	0.029905	0.999951	-1.20831	469.066	566.776
Nck1	0.0299908	0.999951	1.1632	468.215	402.523
Llgl1	0.0300553	0.999951	-1.11191	511.277	568.494
Mgp	0.0302183	0.999951	-1.636	2158.92	3531.99
Dhdds	0.0304232	0.999951	-1.08311	987.805	1069.9
Topors	0.0305491	0.999951	1.1576	256.523	221.6
Zfp27	0.0306215	0.999951	1.17115	205.222	175.232
Dmxl1	0.0306527	0.999951	1.12952	1085.29	960.839
Gm4735	0.0307081	0.999951	1.45365	43.739	30.0891
Lamb1	0.0307848	0.999951	1.16007	2973.04	2562.82
Uba6	0.0310539	0.999951	1.17532	169.311	144.055
Fam117a	0.0311008	0.999951	-1.21244	99.0592	120.103
Dhx38	0.0311161	0.999951	-1.12444	415.686	467.412
Itih4	0.0311355	0.999951	-2.72978	56.5871	154.47
Mdk	0.0311804	0.999951	-1.78947	17.4259	31.1832
Gm10734	0.0315223	0.999951	-1.78653	8.17367	14.6025
Tfcp2l1	0.0315415	0.999951	-1.53831	19.2487	29.6105
Tfap4	0.0316699	0.999951	-1.40964	27.8047	39.1947
Gm50415	0.0316929	0.999951	1.67531	18.0496	10.7739
Alx4	0.0318617	0.999951	-1.66925	13.5938	22.6915
Ccdc84	0.0321458	0.999951	-1.30088	57.6744	75.0276
Slc50a1	0.032156	0.999951	-1.13976	257.606	293.61
Pkn2	0.0322114	0.999951	1.11056	755.523	680.306
Zfp873	0.0323089	0.999951	1.3452	53.9311	40.0916
Med13	0.0323289	0.999951	1.12394	978.72	870.797
Wdr62	0.032386	0.999951	-1.40497	29.1447	40.9474
Lims1	0.0324198	0.999951	1.16826	2105.96	1802.65
4930432K21Rik	0.0325473	0.999951	-1.93775	5.34932	10.3657
Nop58	0.0325632	0.999951	1.16959	248.559	212.519
Dock9	0.0325804	0.999951	-1.10631	1222.29	1352.24
Scamp1	0.0327779	0.999951	1.10928	654.632	590.142
Gal3st2b	0.0327828	0.999951	-2.55104	5.47364	13.9635
Tagln	0.032799	0.999951	-2.34015	735.159	1720.38
Gm15454	0.0328354	0.999951	1.67633	21.0386	12.5504
Etnk2	0.03289	0.999951	-1.84193	7.79275	14.3537
Crlf1	0.0330024	0.999951	-2.40285	11.7312	28.1884
Bcap29	0.0330049	0.999951	1.15164	429.904	373.297
Qk	0.0330411	0.999951	1.14678	6278.34	5474.77
Ifi47	0.0332106	0.999951	1.33912	63.5054	47.4234
Mfsd4a	0.0332959	0.999951	1.15393	390.596	338.491
Arrdc4	0.033365	0.999951	1.21469	259.92	213.981
Ptgis	0.0334651	0.999951	-1.82932	260.315	476.199
Gja1	0.0335506	0.999951	1.26447	4565.16	3610.34
Rasgrp3	0.0338942	0.999951	1.24267	739.845	595.369
Zfp965	0.0339289	0.999951	2.03649	24.5414	12.0508
Pclaf	0.0339396	0.999951	1.9925	12.9802	6.51452
Fbxo45	0.033961	0.999951	1.12934	333.097	294.95
Ctdspl	0.0340677	0.999951	-1.20187	154.911	186.183
Cfl2	0.0342164	0.999951	1.11168	3497.88	3146.48
Hcn2	0.0342967	0.999951	1.14692	381.628	332.741
Slc8a1	0.0343205	0.999951	1.18003	10104	8562.47
Irak3	0.0344842	0.999951	-1.18301	122.965	145.469
Cep250	0.0347171	0.999951	-1.17409	316.101	371.131
Ccn1	0.0347391	0.999951	-1.20378	996.552	1199.62
Cfb	0.0348187	0.999951	-1.52115	43.7699	66.5804
Cog8	0.0349407	0.999951	1.1012	557.526	506.291
Nrtn	0.034977	0.999951	-1.48553	36.6019	54.3733
Tmem198b	0.0350794	0.999951	-1.17453	146.697	172.3
Paqr9	0.0351237	0.999951	1.14812	1384.3	1205.71
Pck1	0.0351682	0.999951	-4.13955	6.84261	28.3253
Cnn1	0.0353357	0.999951	-3.00935	78.4997	236.233
Med21	0.035359	0.999951	1.1479	264.021	230.004
Insyn1	0.0357167	0.999951	-1.12097	590.973	662.464
Lepr	0.0359647	0.999951	-1.4035	50.7392	71.2123
Snx13	0.0360696	0.999951	1.0666	1740.09	1631.43
mt-Nd5	0.036118	0.999951	1.13434	470927	415155
Ucp2	0.0361443	0.999951	-1.2602	1767.6	2227.52
Slfn5	0.0361477	0.999951	1.11903	2483.61	2219.44
4921524J17Rik	0.0361947	0.999951	1.22413	170.381	139.186
Lingo3	0.0362208	0.999951	1.27777	257.97	201.89
Gabre	0.0362412	0.999951	-1.64878	12.584	20.7482
Nabp1	0.0364106	0.999951	1.13456	703.418	619.994
B130055M24Rik	0.036445	0.999951	1.98693	19.7148	9.92222
Nr0b2	0.0364452	0.999951	1.18956	144.448	121.43
Tmem47	0.0364495	0.999951	1.19476	243.141	203.505
Rnf165	0.0366562	0.999951	-1.98889	7.95584	15.8233
Klhl26	0.03678	0.999951	-1.16785	258.045	301.357
Sla2	0.0368354	0.999951	-2.0398	4.31422	8.80017
Rps26-ps1	0.0369285	0.999951	-1.3749	27.4276	37.7101
Adamts8	0.0369876	0.999951	-1.9518	17.7066	34.5598
Dennd4c	0.0370482	0.999951	1.10105	1141.42	1036.66
Asb6	0.0372974	0.999951	-1.14436	191.218	218.822
Wwp1	0.0373554	0.999951	1.08227	1664.94	1538.37
Gstt2	0.0373585	0.999951	-1.2492	153.482	191.73
Phf20l1	0.0373842	0.999951	1.11427	887.668	796.637
Mlx	0.0374129	0.999951	1.12443	309.246	275.025
2310001K24Rik	0.0374374	0.999951	-1.68862	10.8162	18.2645
Arhgef25	0.037474	0.999951	-1.15278	269.82	311.042
Atp13a3	0.0375912	0.999951	1.12812	957.057	848.365
Top2b	0.0376149	0.999951	1.10437	1306.15	1182.71
Gm4076	0.0376461	0.999951	1.1136	4250.12	3816.57
Trim47	0.0376785	0.999951	-1.23321	365.598	450.858
Marveld1	0.0376851	0.999951	-1.22613	817.848	1002.79
Fbln7	0.0377106	0.999951	-1.99882	11.5928	23.172
Krit1	0.0378807	0.999951	1.09973	540.686	491.655
Chrm3	0.0379514	0.999951	-2.06554	7.62268	15.7449
Ahsg	0.0379566	0.999951	-2.47181	53.374	131.93
Mthfd1l	0.0379605	0.999951	-1.45654	35.7086	52.011
Setd1a	0.0380331	0.999951	-1.10091	594.652	654.656
Rbmx	0.0382344	0.999951	1.11998	435.626	388.958
Ergic2	0.0382437	0.999951	1.11846	576.638	515.566
Tomm70a	0.0382572	0.999951	1.11226	1496.23	1345.21
C78197	0.0383251	0.999951	-2.06449	5.85302	12.0835
Klhl9	0.0384585	0.999951	1.12092	1070.43	954.953
Kctd12b	0.0384679	0.999951	1.40064	311.925	222.701
Snx14	0.0385397	0.999951	1.10222	449.671	407.969
Cd300a	0.0385402	0.999951	1.39819	44.5931	31.8934
Fam81a	0.0385707	0.999951	1.19729	214.741	179.355
Zfp971	0.0385954	0.999951	1.15945	187.617	161.815
Pxn	0.038646	0.999951	-1.118	1009.5	1128.62
Ksr1	0.0386493	0.999951	-1.19855	196.954	236.06
Slc48a1	0.0386561	0.999951	-1.07454	1326.58	1425.47
Chst12	0.0386981	0.999951	-1.31458	92.3289	121.373
Baz1a	0.0387013	0.999951	1.18102	173.128	146.592
Gm11407	0.0387385	0.999951	1.11791	2610.44	2335.11
Ciao2a	0.038753	0.999951	1.12274	592.627	527.84
Zfp64	0.0387772	0.999951	-1.21891	127.542	155.462
Tkt	0.0388858	0.999951	-1.1072	433.297	479.748
Cpeb4	0.0389649	0.999951	1.11795	1102.45	986.135
Tab1	0.0391039	0.999951	-1.11601	538.768	601.271
Klhdc8a	0.0391303	0.999951	1.38147	398.688	288.597
Hspa4	0.0391865	0.999951	1.09703	3521.65	3210.18
Zfp24	0.0394822	0.999951	1.11757	582.793	521.485
Septin1	0.0395633	0.999951	-1.41487	23.0761	32.6497
Srsf4	0.0395953	0.999951	-1.1123	545.906	607.214
Zfp943	0.0396337	0.999951	1.15452	227.034	196.648
Gm37621	0.0396338	0.999951	1.71797	14.3769	8.36855
Spred1	0.0396566	0.999951	1.20596	354.459	293.923
1810013L24Rik	0.0397721	0.999951	1.10787	1169.47	1055.6
Mmp15	0.0397929	0.999951	1.11316	2261.72	2031.81
Adamts10	0.0398794	0.999951	-1.2035	497.999	599.341
Cma1	0.0399088	0.999951	-2.14574	9.06611	19.4535
Fzd1	0.0399199	0.999951	-1.30697	161.315	210.833
Col18a1	0.039929	0.999951	-2.10897	317.754	670.135
Rab18	0.0400915	0.999951	1.08946	1033.9	949.001
Fbxw7	0.0401177	0.999951	1.16178	911.015	784.153
Sacm1l	0.0401861	0.999951	1.1226	716.415	638.173
Ap3s1	0.0402464	0.999951	1.23411	122.395	99.1773
Myrip	0.0402991	0.999951	-1.27499	157.911	201.336
Rabac1	0.0403101	0.999951	-1.12961	1589.17	1795.14
Usp34	0.0404614	0.999951	1.10099	1498.75	1361.27
Tmf1	0.0405612	0.999951	1.09214	614.036	562.231
F8a	0.040591	0.999951	-1.2635	76.6854	96.8918
Mtss1	0.0405913	0.999951	1.18085	428.056	362.498
Gm16685	0.0406162	0.999951	-1.64309	15.4994	25.4669
Pcmtd1	0.0406948	0.999951	1.09112	1109.66	1016.99
Acta2	0.0407476	0.999951	-1.9291	1847.21	3563.44
Ankrd13b	0.0407523	0.999951	-1.13517	261.541	296.894
Chrm2	0.0408196	0.999951	1.16771	1994.06	1707.67
Zfp597	0.0408572	0.999951	1.15891	202.613	174.831
Hccs	0.0409186	0.999951	1.13588	808.658	711.925
Igfbp4	0.0409907	0.999951	-1.25395	1487.52	1865.27
Nox4	0.0410057	0.999951	-2.49741	22.804	56.9511
Dars	0.0411109	0.999951	1.07638	1083.34	1006.47
Zfp709	0.0411475	0.999951	1.22514	83.7621	68.3694
Nod2	0.0413404	0.999951	1.27117	69.0821	54.3454
Pkn3	0.0413881	0.999951	-1.29472	178.083	230.567
Crem	0.0414181	0.999951	1.34678	98.0586	72.8094
Tcea2	0.0415305	0.999951	-1.28821	52.9304	68.1857
Cdk1	0.0416391	0.999951	1.63305	24.5875	15.0562
Zfp783	0.0417069	0.999951	-1.73551	9.06197	15.7271
Rpl41	0.0419722	0.999951	-1.08535	2685.13	2914.31
Sdc4	0.0420062	0.999951	1.27816	254.981	199.491
Rap2c	0.0420806	0.999951	1.14391	343.665	300.43
Aldh3a1	0.0422571	0.999951	-1.90955	14.1619	27.0428
Oip5os1	0.0422859	0.999951	1.08979	7124.66	6537.63
Zfp97	0.0423156	0.999951	1.18382	196.27	165.794
Hif1a	0.042346	0.999951	1.14261	1084.89	949.479
Ntrk2	0.0424387	0.999951	-1.9584	18.0084	35.2677
Ifi208	0.0427089	0.999951	1.40824	43.3763	30.8018
Ubxn2a	0.0427311	0.999951	1.08505	1127.04	1038.7
C230037L18Rik	0.0428065	0.999951	2.14828	8.43201	3.925
Eftud2	0.04289	0.999951	-1.09437	662.462	724.977
Clock	0.0430441	0.999951	1.2684	941.24	742.071
Ggps1	0.0430659	0.999951	1.11208	355.078	319.291
Eva1a	0.0431698	0.999951	-1.32989	32.2382	42.8733
Hpse	0.0432255	0.999951	-1.47448	20.7155	30.5446
2610037D02Rik	0.0432705	0.999951	-1.89716	5.95094	11.2899
Sema6c	0.043419	0.999951	-1.36193	103.591	141.083
Rnf103	0.0434193	0.999951	1.10695	387.907	350.429
Thsd7a	0.0436106	0.999951	-1.16757	247.886	289.423
Zfp84	0.0436249	0.999951	1.17157	197.463	168.545
Ext1	0.043834	0.999951	1.12199	650.059	579.38
Dzank1	0.0438939	0.999951	1.43235	29.669	20.7135
Srsf5	0.0439973	0.999951	-1.09492	1703.87	1865.6
Lyve1	0.0440114	0.999951	-1.29184	323.783	418.276
Ms4a14	0.0440639	0.999951	1.78654	12.1035	6.7748
Sugct	0.0441327	0.999951	-1.66211	8.77573	14.5862
Ube2v2	0.0443149	0.999951	1.21921	215.228	176.53
Dhx34	0.0443713	0.999951	-1.1578	207.167	239.859
Ubfd1	0.0446264	0.999951	1.11594	583.839	523.182
Map2k2	0.0446325	0.999951	-1.06267	1846.06	1961.76
Lncbate6	0.0446652	0.999951	1.93156	9.47675	4.90626
Eva1b	0.0448102	0.999951	-1.25352	103.477	129.71
Gm12481	0.0449359	0.999951	-1.50546	33.2611	50.0734
Ssh2	0.0451915	0.999951	1.0829	2524.46	2331.19
Cpne2	0.0452622	0.999951	-1.29551	66.8657	86.6249
Itgb7	0.0453077	0.999951	-1.51731	15.404	23.3727
Atp6v0a4	0.0453377	0.999951	-2.40551	7.13805	17.1706
Flt3l	0.0454011	0.999951	-1.26827	90.0741	114.238
Zfp938	0.0454444	0.999951	1.24082	78.1597	62.9903
Fam210a	0.0455376	0.999951	1.07808	4799.95	4452.31
Mmp23	0.0456524	0.999951	-1.38551	94.052	130.31
Lsm5	0.0457642	0.999951	1.46144	24.3874	16.6872
Atn1	0.0457859	0.999951	-1.14891	705.453	810.504
Magix	0.0457966	0.999951	-1.10157	571.196	629.213
Tmtc3	0.0458962	0.999951	1.13462	319.792	281.85
Cemip2	0.0462287	0.999951	-1.16403	349.434	406.753
Qsox1	0.0463773	0.999951	-1.16056	882.067	1023.69
Tsg101-ps	0.0463905	0.999951	1.37213	36.3967	26.5257
Dpysl5	0.0465606	0.999951	-2.13241	5.95437	12.6972
Gm8659	0.0465717	0.999951	-1.23557	63.3287	78.2469
AA414768	0.0465929	0.999951	-1.92112	5.73907	11.0254
Frg1	0.0466873	0.999951	1.15054	186.757	162.321
Cacnb2	0.0467858	0.999951	1.16191	1113.69	958.499
Aldh1a1	0.0468833	0.999951	-1.29169	679.068	877.145
Itih2	0.0469677	0.999951	-2.08518	10.4669	21.8254
Dhh	0.0469951	0.999951	-1.90062	12.7518	24.2364
Cryba4	0.0470556	0.999951	-1.26669	101.04	127.987
Lrp4	0.0470671	0.999951	-1.20941	324.554	392.519
Ltbp3	0.0471356	0.999951	-1.20312	1056.29	1270.84
Tectb	0.0471648	0.999951	-1.64027	9.29456	15.2456
Cenpb	0.047218	0.999951	-1.07325	4491.55	4820.54
Myom3	0.0474872	0.999951	-1.25654	59.8111	75.1549
Tmem35b	0.0474997	0.999951	-1.44781	17.2036	24.9075
Tctn2	0.047529	0.999951	-1.20766	86.7031	104.708
Cacng7	0.0477374	0.999951	-1.25334	82.7985	103.775
Timm10	0.0477685	0.999951	1.11966	635.742	567.799
Dok4	0.0478399	0.999951	1.20061	426.486	355.224
Fhl1	0.0479559	0.999951	-1.17716	2945.69	3467.55
Gm13034	0.0481001	0.999951	1.58281	20.8996	13.2041
Dnajb14	0.0481815	0.999951	1.14301	483.73	423.207
Unc13d	0.0482234	0.999951	-1.59432	10.1506	16.1833
Ptger4	0.0484496	0.999951	-1.25426	142.234	178.399
Chrdl1	0.0485694	0.999951	-3.37366	7.90496	26.6686
Stk16	0.0485878	0.999951	-1.11174	404.512	449.711
Fmo2	0.0485926	0.999951	-1.47276	1272.02	1873.37
Dld	0.048671	0.999951	1.10583	7364.45	6659.65
Rasa4	0.0489136	0.999951	-1.21166	140.398	170.115
Tm9sf2	0.0490295	0.999951	1.07778	2794.08	2592.43
Hist1h2br	0.0491238	0.999951	-1.64876	11.0088	18.1508
Slit3	0.0491256	0.999951	-1.29644	345.833	448.354
Gm13135	0.0491304	0.999951	-1.58409	12.5603	19.8966
Zbtb26	0.0491788	0.999951	1.29558	67.98	52.4707
Cyp1b1	0.0492246	0.999951	-1.41694	105.301	149.205
Pgk1	0.0492471	0.999951	1.07143	7569.81	7065.12
Gm13675	0.0492518	0.999951	1.55702	20.4452	13.131
Inhba	0.0494197	0.999951	-2.42282	26.099	63.2331
Hook2	0.0495603	0.999951	-1.36024	62.4506	84.9481
Helt	0.04958	0.999951	-1.48365	19.6374	29.135
Pex3	0.0495837	0.999951	1.1285	285.333	252.843
Ehd4	0.0495874	0.999951	1.07756	6576.72	6103.35
Mrpl45	0.0496248	0.999951	1.10806	1285.58	1160.21
Colec12	0.0496468	0.999951	-1.23863	417.917	517.643
Timp3	0.0496691	0.999951	-1.1868	7551.9	8962.61
Slc10a7	0.0496842	0.999951	-1.20693	85.9086	103.686
Zfp706	0.0496934	0.999951	1.07036	1719.59	1606.55
Acbd4	0.0497023	0.999951	-1.16326	251.816	292.927
Chpt1	0.0497516	0.999951	1.08577	4870.81	4486.05
Zfr2	0.049766	0.999951	-1.30422	41.9311	54.6873
Gm10420	0.0498164	0.999951	-1.42025	26.2225	37.2425
Rfwd3	0.0498402	0.999951	1.12995	570.987	505.319
Arfgef1	0.0498586	0.999951	1.09669	2789.06	2543.15
Crtc1	0.0501831	0.999951	-1.1323	320.407	362.795
Usp24	0.0502115	0.999951	1.07659	3077.3	2858.39
Ino80b	0.0502534	0.999951	-1.19556	97.8957	117.04
Dapk1	0.050398	0.999951	-1.1243	1189.89	1337.79
Ccar1	0.0504366	0.999951	1.13579	917.791	808.065
Ddx3x	0.0504877	0.999951	1.10041	2822.29	2564.76
Taok1	0.0505059	0.999951	1.10803	1567.69	1414.84
Mphosph10	0.0506602	0.999951	1.18689	206.353	173.86
Nbeal1	0.050697	0.999951	1.12794	1290.82	1144.41
Itpk1	0.0507498	0.999951	-1.19523	180.163	215.335
Ocln	0.050811	0.999951	-2.04256	4.70337	9.6069
Eno2	0.0508516	0.999951	-1.45582	21.6911	31.5783
Pask	0.0509578	0.999951	1.75725	14.6177	8.31851
Tmx4	0.051038	0.999951	1.08818	1182.5	1086.68
Maz	0.0510964	0.999951	-1.0869	847.543	921.197
Tmem119	0.0513379	0.999951	-1.46206	69.7462	101.973
Ubr1	0.0513613	0.999951	1.08192	747.96	691.326
Cavin3	0.0514697	0.999951	-1.22557	244.275	299.376
Batf	0.0514817	0.999951	-1.79405	5.56639	9.98639
Cops3	0.0515899	0.999951	1.07618	1086.05	1009.17
Adgrl2	0.051654	0.999951	1.10025	1403.96	1276.03
Pip4p1	0.0517938	0.999951	-1.13072	270.093	305.399
Gm14117	0.0519986	0.999951	1.42814	25.3326	17.7382
Fahd1	0.0520636	0.999951	1.12255	878.808	782.87
Cers1	0.0521972	0.999951	-1.66777	9.91038	16.5283
Rasd1	0.0522482	0.999951	-1.44924	78.5353	113.816
Tpcn1	0.0523353	0.999951	-1.08006	1163.18	1256.29
Csrp2	0.0524034	0.999951	-1.86721	189.222	353.317
Adcy1	0.0524214	0.999951	1.35106	52.5388	38.887
Gpbp1	0.0524758	0.999951	1.09642	870.005	793.494
Rasa1	0.0524812	0.999951	1.11448	509.175	456.872
Cracr2a	0.0525253	0.999951	-1.29359	63.7012	82.403
Tcerg1	0.0525354	0.999951	1.11472	426.225	382.363
Rras	0.0526076	0.999951	-1.12514	497.958	560.273
Slc22a21	0.052674	0.999951	-1.56056	13.9712	21.8028
Gm14295	0.0526917	0.999951	1.22522	94.9011	77.4565
Nras	0.0527268	0.999951	1.12884	510.6	452.324
Pxdn	0.052759	0.999951	1.16424	1812.4	1556.73
Irf2bpl	0.0528206	0.999951	-1.13913	723.517	824.177
Atad1	0.05302	0.999951	1.07428	1486.9	1384.09
Pkdcc	0.0530923	0.999951	1.09963	613.506	557.922
Bmpr2	0.053155	0.999951	1.06882	2002.93	1873.96
Sox30	0.0531941	0.999951	-2.12653	4.55152	9.67894
Snrpe	0.0532062	0.999951	1.16278	197.983	170.266
Tnfaip1	0.0533548	0.999951	1.09859	1548.14	1409.2
Ipo7	0.0534998	0.999951	1.08933	2372.52	2177.97
Klhl23	0.0535079	0.999951	1.14231	791.939	693.279
Chuk	0.053567	0.999951	1.12732	479.181	425.062
Abi2	0.0536075	0.999951	1.12704	247.263	219.392
Gm6206	0.0536812	0.999951	1.19587	117.223	98.0228
S100a9	0.0537081	0.999951	-1.82354	6.32644	11.5365
Rnf180	0.0537545	0.999951	1.94824	8.99009	4.61447
Id2	0.0537715	0.999951	-1.3379	76.5503	102.417
Glmp	0.0537862	0.999951	-1.08854	677.592	737.584
Rhoh	0.0538106	0.999951	-1.9367	4.21209	8.15756
Calml4	0.0539175	0.999951	-2.02123	3.68687	7.45202
Pqlc3	0.0539623	0.999951	-1.30965	79.6968	104.375
Igfbp6	0.0541148	0.999951	-1.27421	252.731	322.033
Gm8546	0.0542506	0.999951	1.58968	18.6421	11.727
Ccdc112	0.054424	0.999951	-1.6862	7.70712	12.9958
Babam2	0.0544434	0.999951	-1.10553	502.141	555.13
Trmt11	0.0544541	0.999951	1.19441	107.194	89.7464
Zmym4	0.0544567	0.999951	1.09843	501.974	456.994
Aebp1	0.0544617	0.999951	-1.49169	424.335	632.978
Selenoi	0.0547652	0.999951	1.11832	405.036	362.184
Gpr108	0.054932	0.999951	-1.08403	596.925	647.087
Gm21399	0.0549772	0.999951	1.34624	49.6943	36.9134
Gm15975	0.0552037	0.999951	-1.66843	8.0456	13.4235
H2-T23	0.0552602	0.999951	-1.16206	596.714	693.418
Frmd5	0.055301	0.999951	1.15594	2997.61	2593.23
Sh3bgrl3	0.0553339	0.999951	-1.17296	294.924	345.934
Ptms	0.055344	0.999951	-1.11898	1259.71	1409.58
Olfml3	0.0554086	0.999951	-1.26356	323.513	408.778
Apln	0.0554191	0.999951	1.36907	226.464	165.414
Hadhb-ps	0.0554231	0.999951	1.11505	1793.01	1608
Perp	0.0555702	0.999951	-1.09971	1476.57	1623.8
Commd9	0.0556667	0.999951	-1.1093	296.456	328.858
Cd14	0.0556938	0.999951	-1.2512	72.8913	91.2017
Prrt4	0.0557274	0.999951	-1.41225	54.8341	77.4397
Jun	0.0558985	0.999951	-1.17317	929.129	1090.03
Inf2	0.0560134	0.999951	-1.11499	541.815	604.118
Gm49477	0.0560365	0.999951	1.15847	250.645	216.36
Thumpd3	0.0560937	0.999951	1.12875	285.568	252.995
Il11ra1	0.0561289	0.999951	-1.10308	1436.73	1584.83
Fbxo40	0.0562475	0.999951	1.12957	7345.26	6502.73
Sdhaf2	0.0564636	0.999951	1.08401	1042.72	961.913
Dbf4	0.0564817	0.999951	1.47027	27.2533	18.5362
Mapre1	0.056621	0.999951	1.11367	1230.73	1105.11
Ctif	0.0566664	0.999951	-1.11213	358.392	398.579
Unc5c	0.0567565	0.999951	-2.07427	5.32202	11.0393
Npdc1	0.0568295	0.999951	-1.20613	334.241	403.138
B4galt6	0.0568655	0.999951	1.13163	363.493	321.212
Ppp1r14c	0.0568718	0.999951	1.15781	1774.41	1532.55
BC022960	0.0569805	0.999951	1.71878	12.7389	7.41161
Upf3b	0.0570979	0.999951	1.17831	143.546	121.823
Gm12906	0.0571055	0.999951	1.57115	15.3769	9.78703
Moap1	0.057106	0.999951	-1.27626	56.5835	72.2154
Sacs	0.0571675	0.999951	1.19621	1224.25	1023.44
Cog5	0.0571892	0.999951	1.08782	1122.66	1032.03
Eef1a1-ps1	0.0572202	0.999951	-1.14802	247.647	284.303
Ecd	0.0572691	0.999951	1.10489	692.865	627.089
Pofut2	0.0572791	0.999951	-1.07411	1016.22	1091.53
Zbtb7c	0.0573355	0.999951	-1.28931	56.354	72.6577
Rad52	0.0574285	0.999951	-1.21095	78.3281	94.8517
Sh3bp5	0.0574835	0.999951	1.10684	838.977	757.993
1810034E14Rik	0.0575123	0.999951	-1.1716	120.351	141.004
Ppp4r3b	0.057559	0.999951	1.11222	443.742	398.97
Cracr2b	0.0575782	0.999951	-1.14854	239.941	275.582
Gm14584	0.0576045	0.999951	1.98722	8.68906	4.37246
Eng	0.0578624	0.999951	-1.12125	4552.55	5104.56
Gm14440	0.0579356	0.999951	2.02283	14.7022	7.26813
Vps35	0.0579413	0.999951	1.06511	1804.69	1694.37
Alg8	0.0579779	0.999951	1.23098	75.1805	61.0739
Hmgcs1	0.0580848	0.999951	1.09611	576.663	526.1
Thbs4	0.0581265	0.999951	-2.59277	124.806	323.593
Pbk	0.0581916	0.999951	2.17639	13.0854	6.01247
Lmna	0.058411	0.999951	-1.09791	2056.9	2258.29
Aak1	0.0587451	0.999951	1.0747	1918.06	1784.74
Tyw3	0.0588102	0.999951	1.21772	79.6444	65.4047
Sod3	0.0589828	0.999951	-1.14786	1063.87	1221.18
Dcbld1	0.0590886	0.999951	1.1973	155.769	130.1
Clec1b	0.0593698	0.999951	-1.73517	9.84512	17.0829
Rps6ka3	0.0593974	0.999951	1.13974	789.875	693.033
Fibin	0.0595172	0.999951	-1.55455	236.873	368.231
Gm11675	0.059696	0.999951	-1.42269	16.9188	24.0703
Fam122a	0.0597216	0.999951	-1.17052	132.168	154.705
Rcn3	0.0598111	0.999951	-1.27062	377.673	479.878
Azin1	0.0598798	0.999951	1.25831	1060.74	842.985
Trim66	0.0599909	0.999951	-1.72462	8.12581	14.014
Fgfr2	0.0600664	0.999951	-2.28164	5.04558	11.5122
Tecr	0.0600764	0.999951	-1.07576	8223.37	8846.39
Srpx	0.0600855	0.999951	-1.39011	44.7063	62.1469
Cdc73	0.0601154	0.999951	1.08893	612.86	562.81
Vgll2	0.060197	0.999951	-2.58439	4.3007	11.1147
Ube2g1	0.0602084	0.999951	1.09812	942.101	857.919
Ccdc191	0.060367	0.999951	-1.27206	63.3426	80.5757
Mier1	0.0603997	0.999951	1.12713	389.299	345.39
Sco1	0.0605033	0.999951	1.15075	380.447	330.607
Pbld1	0.060777	0.999951	-1.47147	25.5461	37.5903
Abcc9	0.0607773	0.999951	1.13312	9784.47	8634.98
Gm7091	0.0607919	0.999951	-1.42546	16.4285	23.4182
Washc4	0.0608863	0.999951	1.11067	328.257	295.547
Col8a2	0.0609421	0.999951	-2.77736	18.515	51.4229
Mbtps1	0.0610092	0.999951	-1.07837	1186.93	1279.94
Socs5	0.0610344	0.999951	1.09633	622.419	567.728
Eid2	0.0610455	0.999951	-1.21313	74.2586	90.0854
Kiss1r	0.0610679	0.999951	-1.83988	5.87629	10.8116
Fam177a	0.0611004	0.999951	-1.31351	72.723	95.5222
Bcr	0.0611248	0.999951	-1.17062	325.273	380.771
Slc12a3	0.0612928	0.999951	-1.96704	8.66535	17.0451
Fam8a1	0.0613912	0.999951	1.09863	466.531	424.648
Eif1a	0.0614732	0.999951	1.16642	207.935	178.267
Klhl12	0.0615912	0.999951	1.10774	587.791	530.62
Zfp758	0.0615936	0.999951	1.26421	84.4215	66.7781
Lrrc29	0.0616361	0.999951	-1.58449	10.1104	16.0199
Cited4	0.0616411	0.999951	1.14383	211.507	184.912
Slc4a7	0.0617271	0.999951	1.13582	404.201	355.866
Usp9x	0.0621604	0.999951	1.08571	4015.38	3698.39
Clec11a	0.0623374	0.999951	-1.55273	21.1573	32.8514
Cln5	0.062364	0.999951	1.10238	400.25	363.077
Cyb5r4	0.0624047	0.999951	1.11822	513.838	459.514
Rnf125	0.062536	0.999951	1.24151	83.3773	67.1581
2810410L24Rik	0.0627811	0.999951	-1.34249	28.8034	38.6684
Npr1	0.0628184	0.999951	-1.12215	495.145	555.629
Gm49417	0.0629114	0.999951	-1.95386	5.28413	10.3245
Mast3	0.0629243	0.999951	-1.16049	192.679	223.603
Hook3	0.0629593	0.999951	1.10764	982.458	886.985
Kdm7a	0.0629931	0.999951	1.10938	593.553	535.031
Rbm42	0.0630157	0.999951	-1.10804	635.188	703.812
Eif3e	0.0630441	0.999951	1.08868	1423.37	1307.43
Nfasc	0.0631042	0.999951	-2.31149	4.68227	10.823
Stard9	0.063142	0.999951	-1.1262	607.319	683.961
Zfp933	0.0631744	0.999951	1.17436	138.613	118.033
Nnat	0.0631788	0.999951	-1.9087	9.5253	18.1809
Gm4707	0.063215	0.999951	1.20079	179.559	149.533
4933404O12Rik	0.0632999	0.999951	-1.52049	13.7637	20.9276
Fam214a	0.0633962	0.999951	-1.18685	714.622	848.149
Cggbp1	0.0634702	0.999951	1.10398	502.228	454.927
Unk	0.0634928	0.999951	-1.14275	192.421	219.889
Il17re	0.0635135	0.999951	-1.58515	16.4937	26.145
Cd9	0.0635446	0.999951	-1.2865	463.828	596.714
Senp8	0.0635661	0.999951	1.19545	92.2688	77.1832
Zdhhc1	0.0636153	0.999951	-1.10139	389.853	429.382
Ece2	0.0637333	0.999951	-2.23698	8.99553	20.1229
Hmox1	0.0637603	0.999951	-1.37127	228.866	313.837
Gm6266	0.0638926	0.999951	-1.45544	32.7218	47.6247
E330011O21Rik	0.0638978	0.999951	-1.22662	65.3246	80.1283
Cnot6l	0.0639015	0.999951	1.1056	541.17	489.48
Bmx	0.0639439	0.999951	-1.53491	21.2052	32.548
Sf3a1	0.0640377	0.999951	1.08753	801.328	736.833
Phlda1	0.0644848	0.999951	1.33411	140.778	105.522
Hhat	0.0645254	0.999951	-1.39957	46.3227	64.8317
Kctd6	0.0646484	0.999951	1.19108	133.128	111.772
B230217O12Rik	0.0646603	0.999951	1.78663	10.4282	5.83679
Osgin1	0.064671	0.999951	-1.34963	92.7414	125.166
Nkd2	0.0647257	0.999951	-1.63808	39.379	64.5062
Prg4	0.064783	0.999951	-1.68379	396.185	667.094
Zbtb2	0.0647891	0.999951	-1.14917	133.12	152.978
Arcn1	0.0648044	0.999951	1.06906	1933.01	1808.14
Gpr20	0.0648829	0.999951	-1.42965	18.5491	26.5188
Eea1	0.0649629	0.999951	1.08507	709.294	653.688
Ankrd13d	0.064965	0.999951	1.63832	13.2244	8.07197
Mga	0.0649872	0.999951	1.09537	1021.52	932.581
Nat8f4	0.065031	0.999951	1.38694	27.751	20.0088
Rpusd3	0.0650728	0.999951	-1.19489	101.113	120.819
Rpl7-ps8	0.0651322	0.999951	1.33634	35.8662	26.8391
Irf6	0.0652973	0.999951	-1.72974	13.4563	23.276
Cdk5r1	0.065389	0.999951	-1.61435	9.17247	14.8076
Scube3	0.0654241	0.999951	-3.10633	12.292	38.1829
Sigirr	0.0654633	0.999951	-1.18742	103.301	122.661
Sema3d	0.0654824	0.999951	-1.65017	35.4357	58.475
Nup54	0.065553	0.999951	1.15037	212.823	185.005
Adam1a	0.0655886	0.999951	-1.35935	54.2277	73.7144
Surf2	0.0656096	0.999951	-1.12239	209.774	235.448
Pcsk4	0.0658423	0.999951	-1.35005	26.6719	36.0084
Meg3	0.0658701	0.999951	-1.32291	117.846	155.9
Suco	0.0660142	0.999951	1.15482	276.758	239.654
Spns2	0.0661041	0.999951	-1.10873	382.038	423.577
Cttnbp2	0.0661515	0.999951	-1.51639	14.3561	21.7694
Wdr81	0.0661687	0.999951	-1.12967	395.502	446.786
Kcnma1	0.0662844	0.999951	-2.05732	11.9832	24.6531
Tbpl1	0.0663021	0.999951	1.17753	173.83	147.622
Gmfb	0.0663588	0.999951	1.10775	486.191	438.9
Rbp1	0.066362	0.999951	-1.40929	102.707	144.744
Nbea	0.0665158	0.999951	1.1013	519.194	471.436
Arl5b	0.0666301	0.999951	1.14152	335.593	293.988
Mest	0.066799	0.999951	1.32924	100.223	75.3984
Mapk3	0.0668186	0.999951	-1.07325	1091.62	1171.58
Ssbp3	0.0668231	0.999951	-1.08411	543.212	588.903
Prr12	0.0670115	0.999951	-1.10321	703.191	775.765
Rnf24	0.0670345	0.999951	1.18936	135.586	113.999
Rb1cc1	0.0671352	0.999951	1.07535	1335.82	1242.23
Dzip1	0.0671459	0.999951	-1.4283	31.4819	44.9655
Praf2	0.0671718	0.999951	-1.2595	68.5754	86.3707
Tada2b	0.067264	0.999951	1.10608	410.096	370.765
Mfsd10	0.0672999	0.999951	-1.20586	109.357	131.869
Serpine2	0.067495	0.999951	-1.24481	422.462	525.885
Tatdn1	0.0674991	0.999951	1.16093	151.374	130.391
Ip6k1	0.0675394	0.999951	-1.09015	1275.03	1389.97
Cenps	0.0676795	0.999951	1.54001	17.267	11.2123
Cped1	0.0677459	0.999951	-1.19251	753.168	898.164
Hspa4l	0.0677506	0.999951	1.10361	1210.18	1096.56
8030462N17Rik	0.0678941	0.999951	1.10885	678.545	611.938
Net1	0.0679774	0.999951	-1.16749	219.857	256.681
Fbxl6	0.06799	0.999951	-1.14303	196.445	224.543
Capn5	0.0681133	0.999951	-1.40065	75.7867	106.151
Carmil1	0.0681297	0.999951	-1.31396	73.3327	96.3562
Prc1	0.0681964	0.999951	1.57204	50.7122	32.2588
1700094D03Rik	0.0682136	0.999951	-1.56659	13.5056	21.1578
Fam234b	0.068484	0.999951	1.14801	194.606	169.516
Bmf	0.0685034	0.999951	-1.16903	137.525	160.771
Dock10	0.0685661	0.999951	-1.20681	117.466	141.759
Lamp2	0.0685757	0.999951	1.07809	2622.22	2432.28
Bicra	0.0686926	0.999951	-1.13745	340.486	387.284
Pkd1	0.0686954	0.999951	-1.22051	2680.81	3271.96
Rnft1	0.068758	0.999951	1.16467	260.972	224.074
Sbsn	0.0688114	0.999951	-1.58376	11.7639	18.6312
Gpatch8	0.0688305	0.999951	-1.08422	606.93	658.046
Dhx15	0.0689527	0.999951	1.08958	1056.44	969.585
Chst7	0.069044	0.999951	-1.28856	40.1315	51.7117
Evc2	0.0691001	0.999951	-1.19224	202.477	241.403
Rpl3-ps1	0.0691632	0.999951	-1.16456	157.052	182.897
Sri	0.0692146	0.999951	1.09299	548.486	501.821
Armc1	0.0693009	0.999951	1.11151	717.416	645.444
Susd2	0.0693855	0.999951	-1.39016	83.3122	115.817
Gm8983	0.0695169	0.999951	1.39875	33.0103	23.5998
Sncg	0.0695813	0.999951	-1.19407	144.792	172.892
Cdsn	0.0695827	0.999951	-1.84256	5.61628	10.3484
Pbx2	0.0696335	0.999951	-1.11127	285.042	316.758
Sdc1	0.0697505	0.999951	-1.25977	127.837	161.045
Dcun1d1	0.0697514	0.999951	1.12694	527.371	467.968
Zfp366	0.0697795	0.999951	1.11679	874.365	782.926
Pou6f1	0.0698004	0.999951	-1.09997	342.276	376.495
Loxl3	0.0698069	0.999951	-1.36249	119.49	162.804
Susd5	0.06987	0.999951	-2.66334	35.8578	95.5015
Cd164	0.0699528	0.999951	1.06627	1816.26	1703.37
Tenm3	0.0699978	0.999951	-1.31056	126.802	166.183
Dmtn	0.0700463	0.999951	-1.26693	87.5304	110.895
Septin7	0.0700671	0.999951	1.08882	1687.55	1549.9
mt-Nd6	0.0702087	0.999951	1.19115	111276	93419.4
4632415L05Rik	0.0702129	0.999951	1.13127	201.119	177.781
Plcb3	0.0702668	0.999951	-1.09748	536.509	588.81
Mxra8	0.0704022	0.999951	-1.25108	679.801	850.484
Dnaaf2	0.0704426	0.999951	-1.2789	39.3744	50.356
Gm7072	0.0704681	0.999951	1.20351	120.916	100.469
Slco1a4	0.0705247	0.999951	-1.76687	6.57098	11.6101
Pcdhgb5	0.0706509	0.999951	1.27289	53.6567	42.1535
Adam10	0.0709303	0.999951	1.11431	840.523	754.296
Gucy1a2	0.0709552	0.999951	1.3168	60.0312	45.5885
Hvcn1	0.0709654	0.999951	-1.32158	35.1768	46.4891
Hipk3	0.0709671	0.999951	1.07067	5717.06	5339.69
Gm9892	0.0709691	0.999951	1.31191	51.4117	39.1885
Slc3a2	0.0710823	0.999951	-1.07519	719.011	773.077
Mrps27	0.0712089	0.999951	1.09399	946.039	864.757
Ncapg2	0.0713156	0.999951	1.29768	48.8994	37.6823
Tmem191c	0.0714793	0.999951	-1.39773	17.785	24.8586
Samd8	0.0714795	0.999951	1.10025	458.097	416.358
Fyttd1	0.0715996	0.999951	1.08277	1139.68	1052.55
Lig4	0.0716505	0.999951	1.16895	142.911	122.255
Tafa5	0.0717017	0.999951	-1.18114	125.983	148.803
Snap23	0.0717502	0.999951	1.08569	765.59	705.166
Hmgcr	0.0717778	0.999951	1.14551	170.773	149.08
Trip12	0.0720064	0.999951	1.06789	3555.48	3329.43
Myh11	0.0721436	0.999951	-1.79786	1658.85	2982.39
6430573P05Rik	0.0722844	0.999951	-1.77245	6.15073	10.9018
Ecrg4	0.0723059	0.999951	-5.52578	6.92469	38.2643
Kif26b	0.0724776	0.999951	-1.26381	112.946	142.742
Oxnad1	0.0726401	0.999951	1.07928	1228.1	1137.89
Larp1b	0.0727721	0.999951	1.07644	930.529	864.45
Med1	0.0728026	0.999951	1.09242	909.842	832.865
Hspa5	0.0729404	0.999951	1.09355	9763.79	8928.52
P2rx1	0.0730276	0.999951	-1.87841	5.44525	10.2284
Rad23b	0.0730403	0.999951	1.08565	1762.72	1623.65
Acd	0.073047	0.999951	-1.131	161.436	182.584
Dnaja1	0.0730628	0.999951	1.23532	967.469	783.175
Haus4	0.0730918	0.999951	-1.27371	47.007	59.8732
Tle1	0.0731532	0.999951	-1.1338	167.183	189.553
Fam120c	0.0732139	0.999951	1.15984	350.837	302.488
Prkar1a	0.0732505	0.999951	1.09836	6967.69	6343.73
Slc16a1	0.0733198	0.999951	1.10821	4275.7	3858.19
Col27a1	0.0733656	0.999951	-1.22905	106.941	131.435
Baiap2	0.073399	0.999951	-1.2834	191.821	246.183
Ttc37	0.0734085	0.999951	1.11377	401.408	360.405
Dsc2	0.0734234	0.999951	1.12419	746.966	664.446
Rnf13	0.0734478	0.999951	1.0828	1434.74	1325.03
Ccdc157	0.0735146	0.999951	-1.15334	203.587	234.805
Gm8520	0.0735248	0.999951	1.33291	66.3946	49.8117
Hs3st3a1	0.0736007	0.999951	-1.44898	16.2014	23.4755
Osbpl5	0.0736665	0.999951	-1.13641	443.156	503.608
Nfic	0.0737558	0.999951	-1.10481	3978.63	4395.62
Gm20468	0.073773	0.999951	-1.96623	4.03326	7.93032
Esd	0.0739613	0.999951	1.07019	1364.12	1274.65
Abl1	0.0740431	0.999951	-1.08847	1424.22	1550.21
Casq2	0.0741251	0.999951	1.11822	20326.9	18177.8
Mrs2	0.0742455	0.999951	1.12001	1674.83	1495.37
Ppp1r14a	0.0742514	0.999951	-1.3489	35.8833	48.403
Siah1b	0.0742785	0.999951	-1.27982	38.33	49.0555
Gm5844	0.0743126	0.999951	1.4216	97.3069	68.449
Phkb	0.0743683	0.999951	1.08479	1502.35	1384.92
Tgfa	0.0743707	0.999951	-1.53642	14.9837	23.0213
Ankrd16	0.0744921	0.999951	-1.17281	185.549	217.615
Thsd4	0.0746213	0.999951	-1.39768	133.207	186.181
Phgdh	0.0746362	0.999951	-1.40122	30.997	43.4337
Ncor2	0.0747124	0.999951	-1.12515	2354.49	2649.15
Mif-ps	0.0749275	0.999951	-1.92545	6.69784	12.8964
Bend5	0.0749906	0.999951	-1.17741	129.597	152.588
Trim3	0.0751773	0.999951	-1.10102	549.815	605.356
Kcna6	0.0753619	0.999951	-1.36574	47.4193	64.7624
Eya3	0.0753665	0.999951	1.08209	832.602	769.438
Trp53i11	0.0754279	0.999951	1.23875	781.085	630.541
Snx21	0.0754561	0.999951	-1.0817	506.153	547.508
Pura	0.0754578	0.999951	1.11766	376.191	336.588
Chrd	0.0756337	0.999951	-1.2284	90.4639	111.126
Htra4	0.0757373	0.999951	-1.53296	46.9404	71.9576
Riok3	0.0757709	0.999951	1.05925	1534.74	1448.9
Mical1	0.0758737	0.999951	-1.18243	234.843	277.685
Gde1	0.0759402	0.999951	-1.1028	462.483	510.028
Rab10	0.0760147	0.999951	1.05695	2144.51	2028.95
Gm10252	0.0760971	0.999951	-1.38624	34.2213	47.4388
Pln	0.0762897	0.999951	1.10734	69914.1	63137.1
Zfp956	0.076301	0.999951	-1.28968	43.7731	56.4533
Tnfrsf11a	0.0763617	0.999951	-1.36154	32.0006	43.57
Supt5	0.0763776	0.999951	-1.09812	1861.58	2044.23
Zfp532	0.0764081	0.999951	-1.08573	471.998	512.463
Phf6	0.0764741	0.999951	1.16893	123.146	105.349
Smad7	0.0764979	0.999951	-1.13424	291.097	330.173
Rad17	0.0765684	0.999951	1.12176	283.757	252.958
Rbm27	0.0765876	0.999951	1.09207	392.892	359.768
Bdh2	0.0766718	0.999951	-1.69068	6.53043	11.0409
Ehbp1	0.0766865	0.999951	1.13534	1191.93	1049.85
Sh3kbp1	0.0767041	0.999951	1.11861	1893.76	1692.96
Ttc28	0.0767283	0.999951	-1.10988	846.431	939.437
Auts2	0.0768228	0.999951	1.11749	559.183	500.392
1110002E22Rik	0.0768286	0.999951	1.18375	2404.98	2031.67
Junb	0.0768316	0.999951	-1.24995	139.974	174.961
Smo	0.076991	0.999951	-1.15103	326.45	375.753
Rpgrip1l	0.0769916	0.999951	1.20781	91.1229	75.4448
Hoxa7	0.0772194	0.999951	1.8855	10.0933	5.35309
Mtbp	0.0772397	0.999951	-1.31258	34.0899	44.7455
Ahcyl1	0.0773694	0.999951	1.06347	1772.84	1667.03
Smco4	0.0774996	0.999951	1.13604	170.82	150.364
Slc31a1	0.0775179	0.999951	1.123	548.536	488.457
Ugt1a6a	0.0775577	0.999951	-1.59483	13.9277	22.2124
Lmod1	0.0775805	0.999951	-1.9523	136.132	265.77
Mfap4	0.0776535	0.999951	-1.76485	236.764	417.852
Kit	0.0777136	0.999951	1.32212	99.0052	74.8837
Ptbp2	0.0778132	0.999951	1.15266	184.182	159.789
Rtel1	0.0779315	0.999951	-1.14086	151.183	172.478
Rrm2	0.0779556	0.999951	1.35539	51.6924	38.1385
Gm49388	0.0780612	0.999951	1.59535	66.1051	41.436
Syncrip	0.0782752	0.999951	1.08925	1170.54	1074.62
Uhmk1	0.0783287	0.999951	1.12368	825.024	734.213
Gm7560	0.0783481	0.999951	1.47216	20.0665	13.6307
Fcsk	0.0783648	0.999951	-1.15249	140.529	161.958
Slc7a2	0.0784304	0.999951	-1.35558	94.8813	128.619
Firre	0.0785049	0.999951	-1.17492	453.018	532.261
Ghdc	0.0786209	0.999951	-1.12308	302.09	339.272
Matn2	0.0786729	0.999951	-1.18792	538.092	639.211
Lum	0.0787535	0.999951	-1.21746	871.261	1060.72
Btc	0.0787804	0.999951	1.42938	25.2544	17.6682
Hspb6	0.0787843	0.999951	-1.07881	16520.6	17822.6
Adamts20	0.0788194	0.999951	-2.02976	4.46216	9.0571
Cd59b	0.0789657	0.999951	1.28913	48.6372	37.7287
Inka2	0.0789862	0.999951	1.20961	525.784	434.671
Cd93	0.0792529	0.999951	1.22877	2301.76	1873.23
Arhgef1	0.0792545	0.999951	-1.09817	1044.98	1147.57
Cited2	0.0792663	0.999951	-1.18775	470.847	559.249
Spc25	0.0793346	0.999951	1.5844	13.6846	8.63706
Itgb6	0.0794179	0.999951	1.30951	288.519	220.327
Slc19a3	0.079472	0.999951	-1.88631	4.2362	7.99078
Mtx2	0.079606	0.999951	1.08801	1343.76	1235.06
Ppl	0.0796164	0.999951	-1.22639	243.683	298.85
Spon2	0.0796799	0.999951	1.8635	38.7209	20.7786
Cdk12	0.0797051	0.999951	1.10564	417.953	378.017
Slc8b1	0.079908	0.999951	-1.12056	234.177	262.41
Lpgat1	0.079972	0.999951	1.11771	2614.35	2339.02
Tspan5	0.0801204	0.999951	-1.26156	76.5601	96.5854
Kif28	0.0802023	0.999951	1.54883	16.5346	10.6755
Mnt	0.0803174	0.999951	-1.1238	326.173	366.553
Phip	0.0803362	0.999951	1.10272	451.414	409.366
U2surp	0.0803922	0.999951	1.102	599.958	544.428
Pcm1	0.0804089	0.999951	1.06446	1282.2	1204.56
Adamtsl3	0.0804504	0.999951	-1.25693	186.135	233.958
Atad2b	0.0804611	0.999951	1.11828	224.067	200.367
Smad2	0.0805049	0.999951	1.10325	444.408	402.818
Adgrl1	0.0805449	0.999951	-1.08034	789.324	852.738
Dtx3	0.080828	0.999951	-1.12773	687.698	775.535
Zfp688	0.0809248	0.999951	-1.28259	33.7456	43.2818
Mustn1	0.0810617	0.999951	-1.40174	123.782	173.51
Pld2	0.0810968	0.999951	-1.12998	208.268	235.339
Btbd6	0.0811839	0.999951	-1.10859	347.918	385.699
Manf	0.0814007	0.999951	1.15713	320.18	276.701
Sos1	0.0815559	0.999951	1.10405	480.181	434.928
Gldc	0.0816927	0.999951	-1.74219	7.69346	13.4035
Prnd	0.0817366	0.999951	1.52795	77.4803	50.7085
Reln	0.0819271	0.999951	-1.24432	193.885	241.256
4933431K14Rik	0.0819536	0.999951	1.33065	37.2095	27.9633
Usp33	0.0819693	0.999951	1.09046	559.843	513.4
Serpina3n	0.0820516	0.999951	-1.53798	341.221	524.79
Xdh	0.0820548	0.999951	-1.21678	3830.79	4661.24
Scara3	0.0821361	0.999951	-2.18607	69.7184	152.409
Slc25a46	0.0822308	0.999951	1.11125	1126.21	1013.47
Rab34	0.0822417	0.999951	-1.17348	101.718	119.364
Npepl1	0.0822659	0.999951	-1.05896	1668.86	1767.26
Endod1	0.082448	0.999951	-1.24409	200.03	248.856
Psmd12	0.0824666	0.999951	1.0902	1477.66	1355.4
Prkg1	0.0824777	0.999951	1.13035	371.516	328.674
Gm7561	0.0824917	0.999951	-1.66781	8.40772	14.0224
Cox20	0.0825052	0.999951	1.12777	416.663	369.456
Gm7868	0.082594	0.999951	1.37369	26.4004	19.2186
Synm	0.0827762	0.999951	-1.15066	323.976	372.785
Zfp362	0.0828103	0.999951	-1.09965	293.708	322.976
Pum2	0.0828313	0.999951	1.06038	2645.89	2495.23
Nfkbiz	0.0829447	0.999951	-1.28784	40.2216	51.7988
Arhgap8	0.0829855	0.999951	1.55566	17.3039	11.1232
Fbln5	0.0831855	0.999951	-1.29953	477.873	621.013
Bex3	0.0831929	0.999951	-1.28893	35.4912	45.7455
Tmem176b	0.0833082	0.999951	-1.26105	345.512	435.707
9330159M07Rik	0.0833647	0.999951	1.21189	68.8401	56.8039
Mef2c	0.083785	0.999951	1.0809	1022.83	946.275
Wtap	0.0838023	0.999951	1.09761	580.588	528.954
Golga1	0.084046	0.999951	1.11147	392.692	353.307
Atp11b	0.0840622	0.999951	1.09502	591.595	540.259
Shisa2	0.0841052	0.999951	-1.78801	16.0445	28.6878
Gm20390	0.0842716	0.999951	1.1444	337.159	294.617
Fam129b	0.084446	0.999951	-1.1491	720.063	827.422
Dab2ip	0.0846377	0.999951	-1.10217	2306.48	2542.14
Pomgnt2	0.0846671	0.999951	-1.12396	282.587	317.615
Hspa1b	0.0847753	0.999951	-1.43298	32.7117	46.8754
Prepl	0.0849099	0.999951	1.17826	2199.43	1866.67
Myl9	0.0849376	0.999951	-1.71408	564.759	968.045
Afmid	0.0850067	0.999951	1.2354	149.63	121.118
Crot	0.0850218	0.999951	1.09304	616.303	563.843
Ell	0.0851071	0.999951	-1.1234	263.451	295.96
4933431E20Rik	0.0851217	0.999951	-1.19812	70.3858	84.3304
Mapk1ip1	0.0851567	0.999951	-1.14539	318.279	364.554
Gucy1a1	0.0851952	0.999951	-1.13827	493.128	561.312
Zfp207	0.0852117	0.999951	1.09362	848.057	775.461
Clcn4	0.0853434	0.999951	1.05639	1934.15	1830.91
Gm6822	0.0854205	0.999951	1.22513	131.427	107.275
Slc43a3	0.0854248	0.999951	-1.15642	2212.15	2558.17
Arhgap12	0.0854249	0.999951	1.12741	486.489	431.509
Mindy2	0.085454	0.999951	1.07823	1265.11	1173.33
Gm49594	0.0854565	0.999951	-1.47209	29.1799	42.9555
Gm8515	0.085469	0.999951	-1.62513	6.73939	10.9524
Tpm2	0.0855996	0.999951	-1.52663	493.944	754.067
Bcl7c	0.0856245	0.999951	-1.11714	279.516	312.258
Gsdmd	0.0857219	0.999951	-1.15417	127.992	147.726
Myom2	0.0859686	0.999951	1.23795	20333.2	16424.9
Pgm5	0.0861567	0.999951	1.0521	2544.45	2418.45
Clcn3	0.0862632	0.999951	1.09771	776.158	707.073
Kcnn1	0.0863425	0.999951	-1.14068	341.814	389.902
Gpr17	0.0865306	0.999951	-1.35835	40.0179	54.3584
Mmp2	0.0865406	0.999951	-1.21248	1241.36	1505.12
Slc22a23	0.0865498	0.999951	1.10804	344.082	310.531
Guf1	0.086735	0.999951	1.09119	502.63	460.625
Myo1b	0.0867753	0.999951	1.12396	594.294	528.749
Dlg1	0.0868035	0.999951	1.05567	1573.54	1490.56
Ptrh1	0.086944	0.999951	-1.34498	21.9694	29.5484
Cluap1	0.0869637	0.999951	1.13669	160.475	141.178
Emc10	0.0870122	0.999951	-1.06489	1506.06	1603.78
Sppl2a	0.0870519	0.999951	1.08688	1027.78	945.624
Tlr1	0.0871468	0.999951	1.65612	12.8445	7.75576
Itprid2	0.0871522	0.999951	-1.08238	815.261	882.425
Tmem231	0.0872056	0.999951	-1.24703	48.9382	61.0271
Wbp1l	0.0872116	0.999951	-1.08503	1722.46	1868.92
Gm3839	0.0872754	0.999951	1.15385	259.383	224.797
Cst3	0.0873755	0.999951	-1.09282	7969.07	8708.77
Gm14760	0.0875102	0.999951	1.21017	101.397	83.7871
Ano8	0.0877048	0.999951	-1.13216	344.327	389.833
Gm16409	0.0877436	0.999951	1.24913	69.7274	55.8208
Angptl3	0.0877841	0.999951	1.52358	20.1654	13.2355
Gp9	0.0877845	0.999951	-1.92393	7.37049	14.1803
Triqk	0.0878072	0.999951	1.26057	44.0198	34.9207
Dcun1d5	0.0878557	0.999951	1.11811	492.575	440.543
Col4a6	0.0878787	0.999951	-2.29765	46.0246	105.748
Xrn1	0.0879785	0.999951	1.08295	575.181	531.124
Ltbp2	0.0879951	0.999951	-2.38722	185.299	442.35
Gm33378	0.0879997	0.999951	-1.86064	4.37186	8.13446
Zfp644	0.0882191	0.999951	1.09064	419.908	385.012
Lsm3	0.0882194	0.999951	1.14729	259.42	226.115
Cnnm3	0.088279	0.999951	-1.13572	311.048	353.263
Sestd1	0.0885868	0.999951	1.09256	613.94	561.931
Svip	0.0885876	0.999951	1.09767	538.031	490.155
Anxa11	0.0885951	0.999951	-1.10889	1658.13	1838.68
Mlph	0.0886342	0.999951	-1.41329	18.0151	25.4606
Abca7	0.0887118	0.999951	-1.1068	544.222	602.345
Itgbl1	0.0887877	0.999951	-1.35211	182.404	246.63
Supt4b	0.0888599	0.999951	-1.90746	4.00935	7.64768
Gm9619	0.089137	0.999951	1.19553	150.38	125.784
Hspd1-ps3	0.0891513	0.999951	1.1344	460.046	405.541
Megf6	0.0892042	0.999951	-1.40046	102.364	143.357
Cnn3	0.0892496	0.999951	-1.09896	735.638	808.435
Rab14	0.0892697	0.999951	1.07008	1903.41	1778.76
Enpp6	0.0894056	0.999951	-1.4026	53.4054	74.9066
Clstn1	0.089476	0.999951	-1.08708	2269.85	2467.51
Mycbpap	0.0895749	0.999951	1.65477	15.8086	9.55338
Cpxm1	0.0895887	0.999951	-1.25249	130.991	164.065
Gm2007	0.0897382	0.999951	-1.24064	52.6276	65.2921
Chd5	0.0898539	0.999951	-1.55019	13.1855	20.4401
Abhd16a	0.0898921	0.999951	-1.09495	1018.11	1114.78
Ang	0.0899148	0.999951	-1.26433	48.6967	61.5688
Mkrn1	0.0899355	0.999951	-1.10751	489.927	542.597
Fem1c	0.0900452	0.999951	1.1038	479.445	434.358
Ndrg1	0.0900725	0.999951	-1.11932	978.864	1095.66
Rps15a-ps6	0.0901464	0.999951	1.19456	82.4788	69.0455
Tmem268	0.0901575	0.999951	1.103	410.039	371.748
Tcf7l1	0.0903154	0.999951	-1.11827	273.754	306.132
Tsn	0.0903299	0.999951	1.06514	832.627	781.704
Olfml1	0.090475	0.999951	-1.33536	64.5141	86.1496
Efr3b	0.0905324	0.999951	1.29914	430.088	331.056
Dnajb5	0.0905942	0.999951	1.09648	1729.51	1577.34
Tmem147os	0.0909577	0.999951	-1.35105	26.1173	35.2858
Gm5451	0.0909797	0.999951	-1.27979	36.0087	46.0837
Gm5075	0.0910166	0.999951	1.39528	28.9168	20.7247
Srp54b	0.0910252	0.999951	1.06482	2515.94	2362.78
Ash1l	0.091043	0.999951	1.08161	2019.1	1866.75
Txndc17	0.0911147	0.999951	1.09373	562.529	514.321
Gal3st2c	0.0911232	0.999951	1.24498	106.578	85.6064
Myo1d	0.0911875	0.999951	-1.1948	377.684	451.257
Ccdc3	0.0912005	0.999951	-1.88561	78.2588	147.565
Strn3	0.0913745	0.999951	1.10569	1893.07	1712.11
Pcdh12	0.0914285	0.999951	1.19076	560.839	470.994
Gli2	0.0914704	0.999951	-1.22914	48.5347	59.6561
Ppp1r12c	0.0915954	0.999951	-1.09811	1422.73	1562.32
Gm15459	0.0916565	0.999951	1.15613	2488.28	2152.24
Cxxc1	0.0917071	0.999951	-1.0942	620.345	678.782
Ctsh	0.0917817	0.999951	-1.17269	480.282	563.224
Rps15a-ps4	0.0919493	0.999951	-1.40697	19.2503	27.0846
Map1a	0.0919797	0.999951	-1.27827	263.878	337.307
Mok	0.0921258	0.999951	-1.56685	7.94132	12.4428
Ubox5	0.0921828	0.999951	-1.13352	160.469	181.895
Klf2	0.0922438	0.999951	-1.15091	988.2	1137.33
Scrn3	0.0922739	0.999951	1.0851	574.686	529.615
Kazald1	0.0922937	0.999951	-1.25729	45.0464	56.6362
Gpaa1	0.0924174	0.999951	-1.09291	478.64	523.112
Tmem254c	0.0925185	0.999951	-1.25092	118.34	148.034
Fzd7	0.0926396	0.999951	-1.1918	193.775	230.942
Taf8	0.0926693	0.999951	-1.10405	257.977	284.819
Gm6423	0.0927341	0.999951	1.63229	12.1613	7.45042
Igfbp7	0.0927747	0.999951	-1.2076	1651.27	1994.08
Thg1l	0.0928424	0.999951	1.22706	91.6794	74.7147
Ccser2	0.0928747	0.999951	1.06736	4046.69	3791.29
Galnt7	0.0929846	0.999951	1.14233	166.831	146.044
Selenot	0.0930642	0.999951	1.08147	2184.21	2019.67
Fkbp7	0.093075	0.999951	-1.13977	167.347	190.737
Gpn2	0.0930768	0.999951	-1.18963	82.8875	98.6057
Smtn	0.0932597	0.999951	-1.08035	2634.61	2846.3
Cant1	0.0932718	0.999951	-1.07974	558.21	602.722
Mypop	0.0933249	0.999951	-1.20305	66.7557	80.3107
Ifi209	0.0933646	0.999951	1.49116	21.782	14.6074
Cul3	0.0933798	0.999951	1.08185	2171.9	2007.58
Zfp146	0.0934822	0.999951	1.10519	392.045	354.73
Fam193b	0.0934953	0.999951	-1.17367	453.279	532.001
Zfp568	0.0935002	0.999951	1.1957	431.34	360.744
Ryr2	0.0935502	0.999951	1.07223	60105.5	56056.6
Gm7308	0.0935995	0.999951	-1.69828	5.6273	9.55671
Gm10250	0.0936577	0.999951	1.11029	437.05	393.637
Lzts2	0.0936932	0.999951	-1.11967	1387.12	1553.1
Usp12	0.0937005	0.999951	1.09791	492.978	449.015
Eps8	0.0938787	0.999951	-1.16	252.212	292.566
Gm38155	0.0940029	0.999951	-1.69705	5.68683	9.65084
Gm4430	0.0940247	0.999951	1.34838	27.766	20.5921
Ptpn1	0.0944408	0.999951	-1.08592	490.291	532.417
Sdf4	0.0944802	0.999951	-1.07266	1674.02	1795.66
Erbin	0.0945375	0.999951	1.07435	1259.01	1171.88
Mbnl3	0.0945486	0.999951	1.80332	8.70645	4.82801
Pdlim7	0.09459	0.999951	-1.12508	612.432	689.033
Iqsec3	0.0946707	0.999951	1.26405	46.9073	37.1088
Gm7684	0.0948744	0.999951	1.60315	14.373	8.96546
Btbd10	0.094909	0.999951	1.155	175.887	152.283
Ccl21a	0.094951	0.999951	-1.50298	260.336	391.281
Xpo6	0.0949551	0.999951	-1.14865	546.618	627.873
Phc1	0.0949877	0.999951	-1.11817	346.443	387.381
Gm37035	0.0950216	0.999951	1.72253	10.2454	5.94787
AI427809	0.0950392	0.999951	-1.63188	8.02877	13.102
Prpsap2	0.0950537	0.999951	-1.16039	94.152	109.253
Brat1	0.0950712	0.999951	-1.13395	220.795	250.37
Nek1	0.0952448	0.999951	1.09764	301.194	274.401
Stk11	0.0953813	0.999951	-1.07999	1742.25	1881.61
Mrpl52	0.0954058	0.999951	-1.1172	265.559	296.682
Igf2bp2	0.0954354	0.999951	1.34905	95.8388	71.0418
Asph	0.0955923	0.999951	1.10663	4169.16	3767.45
Nmrk2	0.0956547	0.999951	-1.37616	52.7325	72.5682
Mta1	0.0956734	0.999951	-1.07143	965.745	1034.73
Ap2m1	0.0956864	0.999951	-1.04675	2990.45	3130.26
Rgs16	0.0957538	0.999951	1.49519	19.6946	13.172
Senp5	0.0957627	0.999951	1.11787	436.442	390.423
Gm18943	0.095814	0.999951	1.38308	22.9025	16.5591
Gm46620	0.0958917	0.999951	-1.08271	476.6	516.017
Mettl8	0.0959112	0.999951	1.17242	87.6178	74.7322
Gosr1	0.0959546	0.999951	1.10115	462.82	420.304
Xpo5	0.0959716	0.999951	1.07201	812.519	757.942
Zfp36	0.0959915	0.999951	-1.13317	787.277	892.116
Sirt7	0.0961135	0.999951	-1.14313	170.964	195.434
Rab4b	0.0961241	0.999951	-1.12083	161.263	180.748
Mdm4	0.0961263	0.999951	-1.09961	526.544	578.995
Msx1	0.0961449	0.999951	-1.25517	63.2794	79.4265
Xrcc4	0.096164	0.999951	1.20385	111.259	92.4198
Rexo1	0.0961684	0.999951	-1.10771	468.785	519.28
6030458C11Rik	0.0962122	0.999951	1.10629	320.844	290.018
Ska2	0.0962618	0.999951	1.17545	169.318	144.045
C1s1	0.0963723	0.999951	-1.1325	894.223	1012.71
Blzf1	0.0963937	0.999951	1.10657	350.881	317.09
Zfp687	0.0964251	0.999951	-1.10212	357.381	393.877
Tmem107	0.0965043	0.999951	-1.25605	38.0491	47.7914
Mrps22	0.096646	0.999951	1.1449	258.956	226.182
Npff	0.0967729	0.999951	-1.60096	7.323	11.7238
Fsd1l	0.0968136	0.999951	1.14503	836.437	730.492
Nepn	0.0968596	0.999951	1.30012	63.0512	48.4963
Lzic	0.0969657	0.999951	1.13708	452.405	397.864
Arl6ip4	0.0969949	0.999951	-1.11692	330.187	368.792
Smad5	0.0970021	0.999951	1.08263	1023.54	945.424
Tmem178	0.097028	0.999951	-1.85743	4.00822	7.445
Mttp	0.0970559	0.999951	1.22193	209.778	171.678
Tmed10-ps	0.0970889	0.999951	1.27298	46.9306	36.8668
Zfp799	0.0972703	0.999951	1.11905	205.584	183.712
Nfil3	0.0975972	0.999951	-1.18994	190.196	226.321
Osr1	0.0976399	0.999951	-1.39454	34.2972	47.8289
D5Ertd579e	0.097713	0.999951	1.04916	3625.79	3455.89
Mycn	0.0979005	0.999951	1.59492	35.7995	22.446
Wac	0.0979168	0.999951	1.06917	921.656	862.033
Tnpo3	0.0979788	0.999951	1.0642	1428.16	1342
Bace2	0.0980217	0.999951	-1.25897	82.1912	103.476
Wnt9b	0.0981221	0.999951	-2.23051	19.2447	42.9255
Anapc2	0.0982448	0.999951	-1.0842	936.232	1015.06
Arsj	0.0983395	0.999951	1.61155	11.9113	7.39124
Id1	0.0984294	0.999951	-1.16115	524.388	608.894
Slc4a2	0.0985306	0.999951	-1.10513	812.53	897.954
Rab20	0.0986295	0.999951	1.11589	354.773	317.928
Ripor2	0.0987275	0.999951	1.302	192.343	147.729
Gm6425	0.0987549	0.999951	-1.5918	10.3785	16.5206
Nupr1	0.0987829	0.999951	-1.72497	56.4343	97.3472
Ikbkg	0.0988009	0.999951	1.07065	913.951	853.638
Exosc4	0.0994423	0.999951	-1.12486	279.875	314.821
Fuca1	0.0996922	0.999951	-1.09246	440.642	481.384
Kif13b	0.0997072	0.999951	-1.10345	636.237	702.053
Haus6	0.0997328	0.999951	-1.18336	87.6037	103.667
Fmod	0.0997855	0.999951	-3.80394	88.3532	336.09
Sp2	0.0998045	0.999951	-1.11411	306.139	341.071
Pi16	0.0998419	0.999951	-1.34832	1185.8	1598.84
Flna	0.0998708	0.999951	-1.41539	3787	5360.1
Aasdhppt	0.0999327	0.999951	1.11533	364.04	326.397
9930111J21Rik1	0.0999912	0.999951	1.15279	178.046	154.448
Ugcg	0.100055	0.999951	1.11959	263.843	235.659
Pcdhga7	0.100104	0.999951	1.15617	149.221	129.065
Abraxas2	0.10012	0.999951	1.09201	389.814	356.969
Trim16	0.100185	0.999951	1.1885	224.729	189.085
Prx	0.100196	0.999951	-1.27205	32.8659	41.8069
Epor	0.100236	0.999951	-1.39176	60.2596	83.867
Jade1	0.100308	0.999951	1.10156	713.496	647.715
Dlc1	0.100344	0.999951	1.09508	2658.86	2427.99
Adam33	0.100362	0.999951	-1.47612	15.575	22.9906
Ppp1r10	0.100381	0.999951	1.19672	862.584	720.791
Med19	0.100409	0.999951	1.12549	208.865	185.577
Hcar1	0.100439	0.999951	-1.78098	5.42521	9.66219
Gemin2	0.100672	0.999951	-1.21067	55.7805	67.532
Dll1	0.100702	0.999951	1.16332	110.639	95.1055
Smndc1	0.100712	0.999951	1.11329	326.203	293.008
Senp3	0.100738	0.999951	-1.06619	612.778	653.339
Kpnb1	0.100985	0.999951	1.04574	3109.23	2973.23
Slirp	0.101103	0.999951	1.10423	398.927	361.273
Itgb4	0.101197	0.999951	-1.37364	63.1561	86.7536
Neat1	0.101369	0.999951	-1.18869	6817.76	8104.21
Sfrp2	0.101395	0.999951	-2.01414	24.8253	50.0015
Prkca	0.101609	0.999951	1.13889	590.328	518.338
Bcl6	0.101611	0.999951	-1.2707	472.986	601.023
Rhoq	0.101703	0.999951	1.06408	2460.96	2312.75
Lrch3	0.101771	0.999951	-1.07325	586.817	629.803
Lrrc4	0.101795	0.999951	-1.59848	12.5153	20.0054
Fam162a	0.101856	0.999951	1.08376	1118.27	1031.84
Tuft1	0.101902	0.999951	1.49256	18.2695	12.2404
Insr	0.10193	0.999951	1.11191	3779.19	3398.83
Vasn	0.10198	0.999951	-1.26106	286.37	361.129
Psma1	0.102021	0.999951	1.07293	1470.12	1370.19
Lrrc47	0.102028	0.999951	-1.09015	655.585	714.688
Ranbp2	0.102137	0.999951	1.07215	1932.27	1802.24
Fam111a	0.102163	0.999951	1.29946	103.782	79.8649
Tmem41a	0.102327	0.999951	-1.20628	188.414	227.28
Ccn2	0.102398	0.999951	-1.43686	1018.33	1463.19
Klhl29	0.102423	0.999951	-1.47979	16.5156	24.4395
Brd4	0.102445	0.999951	-1.07026	988.686	1058.15
Slc1a3	0.102449	0.999951	-1.34957	27.8631	37.6032
Rrn3	0.102554	0.999951	1.07962	978.971	906.776
Mzt1	0.102626	0.999951	1.08865	435.812	400.324
Fxyd5	0.102727	0.999951	-1.26673	210.906	267.16
Gm13871	0.102805	0.999951	1.24292	69.7012	56.0784
Rasgef1a	0.102859	0.999951	-1.5334	10.171	15.5962
Usf1	0.102901	0.999951	-1.0741	489.794	526.088
Srp19	0.102956	0.999951	1.13056	306.485	271.092
Sgpp1	0.102987	0.999951	1.11401	348.209	312.573
Numbl	0.103074	0.999951	-1.25617	127.314	159.928
Lrrc3	0.103285	0.999951	-1.35853	25.6759	34.8815
Gm11787	0.103316	0.999951	1.74708	9.27777	5.31046
Coa7	0.10343	0.999951	1.10025	384.465	349.434
Phka2	0.103433	0.999951	1.11136	413.71	372.255
Gpr182	0.103515	0.999951	-1.20816	132.981	160.663
Ciz1	0.103559	0.999951	-1.0786	643.58	694.165
Cxcr4	0.103571	0.999951	1.23126	96.9929	78.7756
Xiap	0.103595	0.999951	1.0972	827.881	754.536
Ace	0.103607	0.999951	-1.18914	1867.71	2220.97
Slc25a10	0.103648	0.999951	-1.10325	246.955	272.452
Alg10b	0.103675	0.999951	1.0731	708.987	660.692
Hnrnpu	0.103676	0.999951	1.08032	2825.77	2615.68
Gm49278	0.103711	0.999951	1.87532	7.93987	4.23388
Ccm2l	0.103722	0.999951	-1.12097	281.561	315.623
9130401M01Rik	0.104098	0.999951	-1.12015	178.669	200.136
Trim17	0.104222	0.999951	1.8655	9.39227	5.03471
Pcdhb5	0.104228	0.999951	1.38905	25.4025	18.2877
Galnt15	0.104263	0.999951	-1.10322	1279.08	1411.11
Gm12504	0.104354	0.999951	-1.50392	9.06606	13.6347
Panx2	0.104365	0.999951	1.395	28.5033	20.4324
Hibch	0.104504	0.999951	1.07309	1507.02	1404.37
Zzz3	0.104519	0.999951	1.08881	611.709	561.814
Gm42829	0.104529	0.999951	-1.66208	5.95803	9.90269
Olfml2a	0.104596	0.999951	-1.42091	231.358	328.739
Mpdu1	0.104633	0.999951	-1.13558	152.002	172.61
Anpep	0.104673	0.999951	-1.22953	310.725	382.047
Tubb3	0.104833	0.999951	-1.44656	21.4187	30.9833
Zfp629	0.104843	0.999951	1.06818	725.919	679.587
Rgma	0.105034	0.999951	-1.12049	939.781	1053.02
Sorl1	0.105219	0.999951	-1.29246	283.185	366.006
Gm4217	0.105425	0.999951	-1.2362	41.9689	51.8818
Zfp395	0.105503	0.999951	-1.11939	321.127	359.468
Zfp81	0.105567	0.999951	1.18893	93.8207	78.9118
Mcts2	0.105567	0.999951	1.15849	93.6639	80.8496
Git2	0.10579	0.999951	-1.07748	703.26	757.748
G3bp2	0.105828	0.999951	1.06846	1031.28	965.203
Hdac9	0.105837	0.999951	1.12206	349.878	311.818
Neurl3	0.105885	0.999951	1.27743	78.52	61.4671
Rnase4	0.105922	0.999951	-1.17742	907.642	1068.67
Adamtsl4	0.10602	0.999951	-1.16056	1288.15	1494.98
Tcirg1	0.106036	0.999951	-1.1422	230.014	262.723
Tmem87b	0.106078	0.999951	1.10676	470.235	424.877
Rc3h2	0.106106	0.999951	1.11415	461.913	414.589
Stx1b	0.106232	0.999951	-1.44359	20.1084	29.0283
Gm6363	0.106257	0.999951	1.27256	43.7889	34.4101
Timm21	0.106339	0.999951	1.09498	542.032	495.014
Ebf2	0.106346	0.999951	-1.17061	186.614	218.451
Fbxl20	0.106404	0.999951	-1.08533	695.647	755.01
Cic	0.106411	0.999951	-1.09092	1616.71	1763.7
Opa3	0.106497	0.999951	1.05599	2497.08	2364.68
Gm11410	0.106518	0.999951	1.28249	325.004	253.416
Lox	0.106615	0.999951	-1.43707	59.2757	85.1836
Zdhhc17	0.10668	0.999951	1.10341	445.235	403.508
Pyroxd1	0.106818	0.999951	1.12858	197.265	174.79
Hscb	0.106984	0.999951	1.14001	149.175	130.854
Vim	0.107067	0.999951	-1.40805	3676.19	5176.26
Clk3	0.107263	0.999951	-1.08647	620.705	674.375
Ing4	0.107316	0.999951	-1.08304	371.54	402.392
4833418N02Rik	0.107496	0.999951	-1.40291	13.1848	18.4971
Nbn	0.107649	0.999951	1.10306	397.865	360.693
Pja2	0.107653	0.999951	1.04983	2864.81	2728.82
Brsk1	0.107822	0.999951	-1.36824	20.8367	28.5096
Ring1	0.107844	0.999951	-1.14952	231.354	265.945
Eef1akmt4	0.107937	0.999951	-1.24119	55.9087	69.3932
Gm50194	0.107964	0.999951	-1.35463	30.7188	41.6126
Igf2	0.107977	0.999951	-1.45986	479.014	699.294
Matn4	0.108081	0.999951	-1.84653	6.29453	11.623
Ahnak2	0.108195	0.999951	-1.52671	231.958	354.133
Lyplal1	0.108211	0.999951	-1.52215	10.6212	16.1672
Unc119	0.108221	0.999951	-1.23851	63.4834	78.6249
Atp13a2	0.108249	0.999951	-1.09004	544.454	593.478
Bcl6b	0.108314	0.999951	1.26729	349.95	276.14
Chmp2b	0.108488	0.999951	1.08021	549.255	508.469
Mrc2	0.108551	0.999951	-1.15494	653.984	755.315
mt-Nd4l	0.108633	0.999951	1.12818	45210.8	40074.3
Meis3	0.108652	0.999951	-1.19601	65.1674	77.941
Gm5529	0.108832	0.999951	1.13166	196.306	173.467
Akirin1	0.108866	0.999951	1.11373	535.618	480.923
Hrob	0.108871	0.999951	1.79359	8.15102	4.54454
Susd3	0.108947	0.999951	-1.50951	10.3712	15.6555
Iqgap2	0.108959	0.999951	-1.27786	79.708	101.856
Per3	0.108997	0.999951	-1.2259	590.207	723.536
Azin2	0.109158	0.999951	-1.30087	25.964	33.7758
Gm37090	0.109473	0.999951	-1.34172	22.4294	30.0939
Zfp131	0.109498	0.999951	1.09561	358.195	326.938
Rab30	0.109558	0.999951	1.16374	96.649	83.05
Rgs6	0.109571	0.999951	1.22426	430.744	351.841
Tnfsf12	0.109637	0.999951	-1.11736	242.593	271.064
Tuba1c	0.109654	0.999951	1.16421	866.45	744.241
Slc5a6	0.109699	0.999951	-1.12934	329.272	371.86
Rps10-ps1	0.109756	0.999951	-1.15493	123.609	142.76
Ulbp1	0.109925	0.999951	1.27947	65.0015	50.8036
Chmp6	0.109951	0.999951	-1.07739	420.588	453.137
Gm17167	0.109978	0.999951	-1.44358	14.311	20.6592
D3Ertd751e	0.109984	0.999951	1.10782	306.553	276.718
Pde7a	0.110114	0.999951	-1.14391	591.226	676.31
Slc25a36	0.110167	0.999951	1.10782	701.995	633.674
Leo1	0.110455	0.999951	1.21087	223.682	184.729
Ap4m1	0.110762	0.999951	-1.12563	211.884	238.502
Ublcp1	0.110975	0.999951	1.09221	506.988	464.187
Gadd45g	0.110991	0.999951	-1.17642	164.195	193.162
Rtn4r	0.111128	0.999951	1.27787	229.729	179.774
Mllt6	0.111145	0.999951	-1.06964	2572.49	2751.63
Atp2b3	0.111201	0.999951	1.56841	12.1579	7.75175
Pcdhga2	0.111401	0.999951	-1.15272	204.816	236.096
Ccdc184	0.111531	0.999951	1.4481	17.2002	11.8778
Pomp	0.111543	0.999951	1.06323	1045.74	983.545
Sppl2b	0.111754	0.999951	-1.1061	351.914	389.251
Ythdc2	0.111771	0.999951	1.13099	239.341	211.62
Ier2	0.111818	0.999951	-1.15674	197.776	228.776
Rprd1a	0.111857	0.999951	1.06765	1246.25	1167.29
Zmym2	0.111928	0.999951	1.07878	737.518	683.66
Kif1a	0.111945	0.999951	-1.60766	33.6127	54.0378
Mob3c	0.112222	0.999951	1.16129	101.195	87.1402
Rbm28	0.112278	0.999951	-1.07544	482.614	519.024
Zfp51	0.112279	0.999951	1.14978	144.121	125.347
Capn7	0.112283	0.999951	1.07339	908.122	846.031
Rhd	0.112287	0.999951	-1.16935	123.351	144.24
Csnk1g1	0.11242	0.999951	1.11805	215.951	193.15
Gm11732	0.112479	0.999951	-1.36951	18.9513	25.954
Sec61g	0.112491	0.999951	1.08441	438.348	404.225
Dct	0.112493	0.999951	-1.35387	145.117	196.469
Mat2a	0.112766	0.999951	1.07237	2490.46	2322.39
Cltc	0.112795	0.999951	1.07387	4125.81	3842.01
Fut10	0.112863	0.999951	-1.18763	85.7975	101.896
Smim13	0.112889	0.999951	1.08883	698.87	641.854
Vta1	0.113015	0.999951	1.10227	334.625	303.577
Trnp1	0.113083	0.999951	-1.32608	20.9109	27.7296
Ccdc186	0.113103	0.999951	1.06857	630.105	589.67
Rem1	0.113195	0.999951	-1.17835	82.2781	96.9523
Kdsr	0.113207	0.999951	-1.15497	110.453	127.57
Gm4070	0.113305	0.999951	1.10527	896.894	811.473
Gm5558	0.113306	0.999951	1.342	24.2411	18.0634
Rnft2	0.11347	0.999951	-1.21207	44.8121	54.3155
Ghrl	0.113617	0.999951	-1.72192	4.59846	7.91819
Wfs1	0.113721	0.999951	-1.05609	3486.64	3682.21
Tcf25	0.113723	0.999951	-1.05339	3468.88	3654.1
Gk	0.113728	0.999951	1.11189	520.493	468.115
Pdlim3	0.11383	0.999951	-1.49289	224.038	334.463
Fam49a	0.114087	0.999951	1.18182	176.175	149.071
Nol4l	0.114158	0.999951	1.1602	125.538	108.204
Dennd2d	0.114276	0.999951	-1.67427	5.73058	9.59455
Krr1	0.114334	0.999951	1.08302	368.344	340.109
Ypel3	0.114338	0.999951	-1.12346	616.862	693.02
Pgrmc1	0.1144	0.999951	-1.11701	265.089	296.107
Stx16	0.114421	0.999951	-1.09012	380.38	414.659
Tmem170	0.114466	0.999951	1.21972	66.1878	54.2645
Yipf3	0.114591	0.999951	-1.06676	804.979	858.722
Vps29	0.114591	0.999951	1.07784	510.049	473.213
Actn1	0.114679	0.999951	-1.41308	617.609	872.731
D17H6S53E	0.114784	0.999951	1.09978	263.565	239.652
Gm10125	0.114802	0.999951	-1.52513	10.5823	16.1395
Naa25	0.114802	0.999951	1.08727	678.544	624.079
Rpl17-ps3	0.115152	0.999951	-1.3714	19.526	26.7779
Zfp282	0.11524	0.999951	-1.12554	166.168	187.028
Stn1	0.115419	0.999951	-1.08539	305.068	331.119
Mamdc4	0.115524	0.999951	-1.44986	14.3174	20.7584
Irf2bp2	0.115625	0.999951	-1.1198	803.116	899.333
Gm10036	0.115722	0.999951	1.13597	162.958	143.453
Vps9d1	0.115988	0.999951	-1.08562	742.083	805.616
Tfeb	0.116047	0.999951	-1.07848	645.001	695.622
Gtf3c3	0.11606	0.999951	1.10814	249.239	224.916
Gm28557	0.116087	0.999951	1.41136	43.0462	30.4998
Rtn4ip1	0.11609	0.999951	1.08012	1544.46	1429.89
Ptgs2	0.116268	0.999951	-1.60569	9.42612	15.1355
Nrp2	0.116418	0.999951	1.22843	1245.08	1013.55
Trim13	0.116549	0.999951	1.18516	79.6901	67.2401
Col16a1	0.11655	0.999951	-1.22613	241.757	296.425
Dync1i2	0.116611	0.999951	1.06418	1098.26	1032.02
Ak2	0.116637	0.999951	1.09703	612.491	558.317
Frs3	0.116648	0.999951	-1.17675	92.7652	109.162
Rarres2	0.116662	0.999951	-1.15644	382.906	442.808
Dpp4	0.116772	0.999951	-1.34158	28.2919	37.9558
Prmt9	0.116813	0.999951	1.1063	246.154	222.502
Eef2k	0.116937	0.999951	-1.16779	948.347	1107.47
Plpp2	0.116971	0.999951	-1.26608	29.221	36.9961
Abhd8	0.117258	0.999951	-1.1351	361.613	410.468
C530005A16Rik	0.117361	0.999951	1.25209	49.4433	39.4887
Emc8	0.117371	0.999951	-1.09106	331.388	361.564
Gm7729	0.117371	0.999951	1.31646	31.6643	24.0527
Zfp267	0.117424	0.999951	-1.13064	117.806	133.197
Usp28	0.117434	0.999951	1.13004	3106.08	2748.65
Htr2a	0.117434	0.999951	-1.40898	14.7138	20.7314
Nfix	0.117463	0.999951	-1.08142	3124.02	3378.36
Yae1d1	0.117479	0.999951	1.08597	981.121	903.45
Rapgef3	0.117489	0.999951	1.10286	795.366	721.182
Dnm1	0.117558	0.999951	-1.18742	177.253	210.474
Ndufs5-ps	0.117702	0.999951	1.23177	85.7565	69.6203
Aplp1	0.117711	0.999951	-1.28362	59.5298	76.4137
Lsm2	0.11784	0.999951	1.16438	97.2995	83.5631
Kdr	0.117922	0.999951	1.21406	4927.09	4058.34
Ankrd50	0.117987	0.999951	1.06694	1355.83	1270.76
Cuta	0.118259	0.999951	-1.08812	515.117	560.51
Nxpe3	0.118267	0.999951	-1.29336	24.01	31.0534
Txndc5	0.118428	0.999951	-1.10853	937.785	1039.57
Sp4	0.118442	0.999951	1.14324	162.594	142.222
Stk24	0.118526	0.999951	1.08762	783.596	720.469
Abhd13	0.118648	0.999951	1.11143	295.5	265.874
Afg1l	0.118681	0.999951	1.07183	1086.36	1013.56
Nup98	0.118731	0.999951	1.08445	852.252	785.884
Snhg11	0.118813	0.999951	-1.61282	12.3615	19.9369
Ncln	0.118827	0.999951	-1.08022	1300.2	1404.5
Epm2aip1	0.118856	0.999951	1.07817	729.292	676.416
Fmo1	0.118881	0.999951	-1.10186	921.531	1015.4
Nqo2	0.119149	0.999951	1.0974	877.803	799.896
5031434O11Rik	0.11922	0.999951	-1.45564	17.167	24.9891
Podn	0.119302	0.999951	-1.26976	337.504	428.548
Ccdc47	0.119309	0.999951	1.05022	2070.44	1971.43
mt-Rnr1	0.119323	0.999951	1.12171	19223.6	17137.8
Eif4a2	0.119384	0.999951	1.07043	4862.84	4542.9
Gm9108	0.119435	0.999951	1.08883	1198.81	1101.01
Zfp870	0.119706	0.999951	1.11815	156.809	140.239
Ndufaf4	0.119838	0.999951	1.13744	769.466	676.49
Slc25a42	0.119903	0.999951	-1.12372	1963.67	2206.61
Gm45902	0.120005	0.999951	1.29965	27.8214	21.4068
Opa1	0.120013	0.999951	1.05659	4847.45	4587.82
Ccnd2	0.120176	0.999951	1.15547	2262.04	1957.67
Lyn	0.120217	0.999951	1.12383	394.066	350.646
Aass	0.120233	0.999951	-1.6422	8.02038	13.1711
Gm15484	0.12025	0.999951	1.47468	18.0676	12.2519
Elk4	0.120287	0.999951	1.07596	636.814	591.858
Gm47484	0.120367	0.999951	1.40383	23.0016	16.3849
Gxylt2	0.120401	0.999951	-1.28021	106.975	136.951
Fam20c	0.120406	0.999951	-1.11199	289.843	322.303
Fam131c	0.1205	0.999951	-1.60659	6.65003	10.6839
Dlg5	0.120514	0.999951	-1.11153	291.148	323.619
Fancc	0.12053	0.999951	-1.19002	95.1952	113.284
Kpna1	0.120532	0.999951	1.07202	2531.69	2361.61
Ptgir	0.120774	0.999951	-1.14844	110.19	126.546
6430562O15Rik	0.120841	0.999951	1.31554	60.7212	46.1569
Stk19	0.120992	0.999951	-1.15726	93.4506	108.146
Tmed7	0.121038	0.999951	1.0934	766.942	701.426
Nlk	0.121102	0.999951	1.12669	302.572	268.55
Ptprz1	0.121167	0.999951	-1.41316	21.9917	31.0778
Hspe1-rs1	0.121203	0.999951	1.36429	22.3315	16.3686
Ift74	0.121267	0.999951	-1.19176	53.3029	63.5245
Zfp777	0.121281	0.999951	-1.10469	288.033	318.188
Mmgt1	0.121283	0.999951	1.09261	830.14	759.778
Trmt2a	0.121379	0.999951	-1.10274	292.055	322.061
Kif1b	0.121391	0.999951	1.09335	5697.9	5211.41
Gm5175	0.121603	0.999951	1.70169	7.85071	4.61346
Gm7027	0.121679	0.999951	1.21893	63.0765	51.7476
Flrt3	0.121741	0.999951	-1.66788	5.73107	9.55873
Gm5560	0.12176	0.999951	1.1515	141.686	123.044
Hspd1	0.121777	0.999951	1.0879	7325.54	6733.66
Cyp2s1	0.121853	0.999951	-1.73743	6.98735	12.1401
Nkd1	0.121855	0.999951	-1.84585	31.5606	58.2561
Usp8	0.121895	0.999951	1.07266	817.343	761.975
Tent5b	0.121926	0.999951	-1.49189	18.9023	28.2001
Adgrb2	0.121942	0.999951	-1.30106	40.6794	52.9262
Gm13340	0.121988	0.999951	1.12174	95782.2	85386.9
Hmbox1	0.122022	0.999951	-1.0863	368.946	400.785
Rab3il1	0.122028	0.999951	-1.23954	189.236	234.565
Chd1	0.122044	0.999951	1.09062	388.175	355.922
Tafa3	0.122045	0.999951	1.311	74.5149	56.8383
Bicd1	0.122217	0.999951	1.18215	81.4657	68.913
Sprtn	0.122265	0.999951	1.09755	375.628	342.242
Gm15743	0.122308	0.999951	-1.48665	33.1436	49.2731
Ppp1cb	0.122336	0.999951	1.07772	4506.38	4181.39
Gpc6	0.122428	0.999951	-1.14242	190.972	218.17
Zfp598	0.122539	0.999951	-1.09468	485.087	531.013
Slc25a45	0.122561	0.999951	-1.16521	77.8624	90.7263
Gm5239	0.122569	0.999951	1.17414	126.779	107.976
Atp9a	0.12258	0.999951	-1.08386	1517.58	1644.84
Adra1d	0.122654	0.999951	1.22047	65.3669	53.5589
Wbp4	0.122659	0.999951	1.08644	439.768	404.778
Cbx7	0.122732	0.999951	-1.10985	509.855	565.864
H2-Ab1	0.122764	0.999951	-1.10795	433.641	480.452
Csl	0.122813	0.999951	1.1098	214.766	193.518
Cox15	0.122882	0.999951	1.06553	950.405	891.951
Gm17334	0.122929	0.999951	1.5807	10.0516	6.35896
Sharpin	0.122966	0.999951	-1.08601	370.382	402.239
Cd28	0.123032	0.999951	-1.21589	80.7611	98.1966
Ppp1r8	0.123178	0.999951	1.09357	317.724	290.539
Paxip1	0.123325	0.999951	-1.09427	423.904	463.864
Cyb5a	0.123395	0.999951	-1.10649	636.008	703.735
Dhx29	0.123512	0.999951	1.08139	493.001	455.895
Dzip3	0.123622	0.999951	1.2403	115.726	93.305
Capg	0.123632	0.999951	-1.23427	198.902	245.498
Bche	0.12368	0.999951	1.12352	431.992	384.497
Robo1	0.123755	0.999951	-1.32502	51.2295	67.8803
Deaf1	0.123781	0.999951	-1.11522	165.237	184.276
Mamdc2	0.123782	0.999951	-1.30106	59.9846	78.0434
Gm37254	0.123836	0.999951	1.32956	24.5388	18.4563
Ush1c	0.123889	0.999951	1.46024	47.6841	32.6551
4930555A03Rik	0.123986	0.999951	1.526	13.0767	8.56928
Mboat2	0.124054	0.999951	1.15022	160.67	139.686
Tpgs1	0.124058	0.999951	-1.1376	128.311	145.966
Msantd4	0.124185	0.999951	1.08041	825.027	763.625
Etohd2	0.124209	0.999951	-1.2567	39.5055	49.6467
Kbtbd8	0.124225	0.999951	1.35728	23.1794	17.0778
Dcaf1	0.124226	0.999951	1.07957	695.611	644.344
Gm49331	0.124238	0.999951	1.81049	8.21397	4.53688
Mars2	0.124319	0.999951	1.09841	293.056	266.799
Hip1	0.124724	0.999951	-1.09496	1201.23	1315.3
Gstt1	0.124744	0.999951	-1.17409	296.059	347.6
Aplnr	0.124761	0.999951	1.50199	644.915	429.375
Mapk9	0.124816	0.999951	1.06574	917.514	860.918
Mcpt4	0.124849	0.999951	-1.71605	12.7202	21.8284
Gm5507	0.125354	0.999951	-1.34911	17.4656	23.563
Lefty1	0.125443	0.999951	-1.39293	17.5945	24.5079
Acta1	0.125506	0.999951	-2.03861	4808.83	9803.34
Map4k2	0.125532	0.999951	-1.10312	1061.72	1171.21
Rtn4rl2	0.125534	0.999951	-1.25552	31.0931	39.0381
Ssr3	0.125581	0.999951	1.09107	2692.03	2467.34
Fgl2	0.12569	0.999951	-1.37891	320.067	441.344
Ruvbl2	0.125694	0.999951	-1.09316	354.974	388.043
Gm7895	0.125708	0.999951	1.1543	137.786	119.368
Cops7b	0.125738	0.999951	1.10465	233.093	211.012
Cd36	0.125763	0.999951	1.08715	39357.9	36202.9
Zfr	0.125811	0.999951	1.08067	1275.72	1180.49
Trappc8	0.125839	0.999951	1.06798	875.327	819.606
Rhou	0.125856	0.999951	-1.17164	168.25	197.129
Txndc9	0.125869	0.999951	1.07677	679.52	631.073
Gsk3b	0.125882	0.999951	1.07764	1417.53	1315.4
Prpf40a	0.125923	0.999951	1.08164	530.88	490.813
Kpna3	0.126025	0.999951	1.07627	1325.8	1231.85
Nup88	0.12603	0.999951	1.06262	880.263	828.386
Gm13889	0.126094	0.999951	-1.2842	49.2024	63.1856
D630024D03Rik	0.126166	0.999951	-1.64413	7.75183	12.745
Ip6k3	0.12617	0.999951	-1.19142	210.163	250.391
Snrnp70	0.126178	0.999951	-1.10687	1168.4	1293.27
Racgap1	0.126288	0.999951	1.31476	45.4642	34.5799
Gm32256	0.12641	0.999951	1.7974	9.23222	5.13644
Foxo1	0.12641	0.999951	-1.08511	622.326	675.292
Fam216a	0.126473	0.999951	-1.15372	81.2142	93.6982
Rif1	0.126515	0.999951	1.08961	499.543	458.459
Tmem168	0.126568	0.999951	1.10787	345.718	312.055
Diaph3	0.126651	0.999951	1.69758	12.6899	7.47527
Gimap4	0.126674	0.999951	1.22118	377.114	308.812
Pitpnc1	0.126794	0.999951	1.06589	1403.08	1316.34
Gm2174	0.126798	0.999951	-1.17701	61.9966	72.9709
Gm12409	0.126798	0.999951	-1.63414	7.1431	11.6728
Stau2	0.126824	0.999951	1.07098	1193.13	1114.06
Katnb1	0.126866	0.999951	-1.09804	210.77	231.433
Gdf6	0.126891	0.999951	-1.51198	9.22629	13.9499
Zfp764	0.126896	0.999951	-1.17114	65.6839	76.9248
Slc39a6	0.126978	0.999951	1.15953	114.249	98.5299
Prkx	0.127235	0.999951	1.111	428.337	385.543
Gmeb2	0.127258	0.999951	-1.10721	233.007	257.986
Pdlim2	0.127262	0.999951	-1.24992	132.113	165.132
Cstb	0.127276	0.999951	-1.15106	105.927	121.928
Rnf14	0.127296	0.999951	1.04652	2041.41	1950.66
Ftl1	0.127322	0.999951	-1.13471	4873.35	5529.83
Gm14168	0.127407	0.999951	-1.60702	5.60519	9.00766
Epb41l4aos	0.127615	0.999951	-1.35129	22.7824	30.7856
Rab1a	0.127774	0.999951	1.06189	2110.4	1987.39
P2ry2	0.12785	0.999951	1.09557	939.127	857.203
Kri1	0.128027	0.999951	-1.12825	250.63	282.773
Steap3	0.128034	0.999951	-1.09256	867.569	947.875
Arhgap18	0.128079	0.999951	1.25215	383.689	306.424
Fam98c	0.128115	0.999951	-1.14046	185.968	212.09
Rsad2	0.128132	0.999951	1.13239	440.978	389.422
Pdp1	0.128194	0.999951	1.12317	619.202	551.297
Usp49	0.128198	0.999951	-1.13047	135.788	153.504
Ccdc86	0.128403	0.999951	1.13262	182.24	160.901
Mtpn	0.128526	0.999951	1.11134	733.852	660.33
Plagl1	0.128569	0.999951	-1.35392	27.6178	37.3922
Rnf157	0.128694	0.999951	-1.16548	192.627	224.503
Pbrm1	0.12871	0.999951	1.0858	1055.57	972.16
Apobr	0.128756	0.999951	-1.30848	21.6203	28.2898
Sap30l	0.129134	0.999951	-1.11792	294.261	328.961
Kif24	0.129227	0.999951	-1.58233	8.74507	13.8376
Sgcd	0.129281	0.999951	1.10699	602.7	544.449
C130036L24Rik	0.129374	0.999951	-1.42798	11.118	15.8763
Gbp7	0.129431	0.999951	1.11564	315.188	282.518
Usp16	0.129464	0.999951	1.08629	668.889	615.757
Zc3h6	0.129488	0.999951	-1.14577	124.756	142.942
Dtwd1	0.12952	0.999951	-1.2147	48.9515	59.4615
Asb15	0.129559	0.999951	1.08231	1776.89	1641.76
Wdfy4	0.129584	0.999951	-1.13242	136.727	154.832
Scoc	0.129683	0.999951	1.10342	339.77	307.925
Arhgef6	0.129772	0.999951	1.07969	1518.67	1406.58
Plau	0.129819	0.999951	1.16491	118.126	101.403
Thap2	0.129832	0.999951	1.19221	176.834	148.324
Col12a1	0.129937	0.999951	-2.08864	50.4191	105.307
Nptxr	0.12996	0.999951	-1.18448	108.368	128.359
Cd200	0.130003	0.999951	-1.14449	905.512	1036.35
Cog1	0.13004	0.999951	-1.08162	534.613	578.249
Krt18	0.130109	0.999951	-1.94245	6.55295	12.7288
Fundc1	0.13018	0.999951	1.0963	301.126	274.675
9430015G10Rik	0.130297	0.999951	-1.18924	51.6349	61.4063
2310016G11Rik	0.13039	0.999951	-1.477	18.083	26.7087
Cops2	0.130454	0.999951	1.08701	1002.66	922.404
Lama3	0.130619	0.999951	-1.17331	81.2246	95.3013
Tm7sf3	0.130656	0.999951	-1.08751	353.256	384.168
Mkln1	0.130671	0.999951	1.08017	1253.61	1160.57
Entpd2	0.130709	0.999951	-1.14627	465.772	533.901
Lacc1	0.130734	0.999951	1.25402	65.8809	52.5358
Dbi	0.130974	0.999951	1.11258	1867.51	1678.54
Impact	0.13105	0.999951	1.11968	356.069	318.009
Smad6	0.131166	0.999951	-1.15264	194.009	223.623
Sap30	0.131247	0.999951	1.21381	73.7388	60.7497
Gm12657	0.131261	0.999951	-1.19066	53.3775	63.5546
Gm17501	0.131341	0.999951	-1.36291	14.4282	19.6644
Zfp937	0.131355	0.999951	-1.32089	19.5227	25.7874
Akr1e1	0.131492	0.999951	1.09427	406.648	371.615
Atl2	0.131685	0.999951	1.06809	787.375	737.181
Fads1	0.13182	0.999951	-1.09081	435.442	474.985
Crispld1	0.131912	0.999951	-1.18887	61.6021	73.2369
Btnl9	0.132001	0.999951	1.1493	2134.19	1856.95
Fbln1	0.132079	0.999951	-1.31923	1851.58	2442.66
Rnf20	0.13225	0.999951	1.06175	772.308	727.394
Cdk11b	0.132271	0.999951	-1.05714	938.362	991.983
Gm49359	0.132304	0.999951	1.2054	62.9687	52.2391
Gpx7	0.132318	0.999951	-1.16553	90.9692	106.027
Uqcrb	0.132327	0.999951	1.1036	4775.1	4326.83
Dipk2b	0.132391	0.999951	-1.13134	157.755	178.474
Rbbp7	0.132412	0.999951	1.0602	2808.71	2649.21
Gm38056	0.132435	0.999951	1.21358	48.7211	40.1467
Bcam	0.132513	0.999951	-1.07838	5524.69	5957.7
Gm16046	0.132611	0.999951	1.59286	11.5099	7.22595
Eif4e2	0.132707	0.999951	1.05772	958.296	906.002
Nln	0.132738	0.999951	1.12418	345.464	307.303
Foxc2	0.132744	0.999951	-1.34403	19.5688	26.3011
Zfp280d	0.132891	0.999951	1.11504	225.539	202.27
Atxn2l	0.132893	0.999951	-1.08717	1027.42	1116.98
Lypla2	0.132916	0.999951	-1.0805	537.117	580.355
Dpyd	0.132977	0.999951	1.12632	285.551	253.525
Frzb	0.133108	0.999951	-1.36681	98.7109	134.919
Slc30a4	0.133423	0.999951	1.12974	331.289	293.243
Cebpz	0.133444	0.999951	1.08637	404.156	372.025
Erap1	0.133594	0.999951	1.06858	812.848	760.682
Mndal	0.13366	0.999951	1.12381	251.191	223.519
Zfp800	0.133717	0.999951	1.16129	96.0151	82.6798
Nlrp10	0.133796	0.999951	1.08449	562.78	518.937
B4galt2	0.133872	0.999951	-1.17931	100.548	118.577
Ddx50	0.134119	0.999951	1.06386	776.24	729.647
Caprin1	0.13413	0.999951	1.06131	2322.44	2188.28
Tpx2	0.134133	0.999951	1.42937	38.1524	26.6918
Kcnt1	0.134176	0.999951	-1.45433	16.5809	24.1141
Ocel1	0.134181	0.999951	-1.12329	218.01	244.887
Megf8	0.134297	0.999951	-1.07453	1792.96	1926.58
Prpf4b	0.134412	0.999951	1.08527	728.151	670.94
Svep1	0.134514	0.999951	-1.17475	480.764	564.777
Gabra3	0.134585	0.999951	-1.37186	63.2906	86.8257
Arl8b	0.134625	0.999951	1.05393	1542.7	1463.76
6430511E19Rik	0.134737	0.999951	-1.50481	8.43393	12.6914
Pcgf3	0.134773	0.999951	1.09474	630.062	575.536
Gm42688	0.134775	0.999951	-1.26661	43.7765	55.4476
Bgn	0.134937	0.999951	-1.37091	5626.91	7714
Rps6ka4	0.134965	0.999951	-1.09849	463.438	509.081
Smarcc1	0.135029	0.999951	1.06837	654.753	612.853
Zfp868	0.135046	0.999951	1.17469	94.9567	80.8355
Gm48226	0.135107	0.999951	1.18675	93.2785	78.6
Tcf21	0.135155	0.999951	-1.15657	100.978	116.788
Gata4	0.135223	0.999951	1.0888	2312.67	2124.05
Psmc6	0.135232	0.999951	1.05754	1244.69	1176.97
Pbx3	0.135283	0.999951	1.12334	158.227	140.855
Ephb6	0.135291	0.999951	-1.37469	30.4938	41.9196
Fermt2	0.135293	0.999951	1.05666	3218.91	3046.3
Rpl38-ps1	0.135335	0.999951	1.75084	7.0412	4.02162
Frg2f1	0.135344	0.999951	1.25398	45.27	36.1011
Gm2445	0.135583	0.999951	1.258	55.6236	44.2159
Mib2	0.135641	0.999951	-1.10796	562.988	623.77
Samd14	0.135675	0.999951	-1.20576	94.347	113.76
Tead2	0.135686	0.999951	-1.18385	93.4383	110.617
Trabd2b	0.135841	0.999951	1.09626	4778.85	4359.24
Ly6a	0.135941	0.999951	-1.07633	1749.54	1883.09
Rps2-ps11	0.136086	0.999951	1.49946	13.2097	8.80964
Wdr72	0.136104	0.999951	1.73239	7.0557	4.07281
Mvp	0.136137	0.999951	-1.09664	1313.32	1440.24
Vcp-rs	0.136221	0.999951	1.10209	276.381	250.779
Gtf3c4	0.136283	0.999951	1.0665	543.466	509.579
Gm10033	0.1365	0.999951	1.12089	204.04	182.034
Tmem170b	0.136605	0.999951	1.09088	381.638	349.844
Gm2614	0.136649	0.999951	1.16605	77.8766	66.7864
Tecrl	0.136701	0.999951	1.10492	781.461	707.259
Arntl	0.136792	0.999951	1.87743	115.838	61.7005
Jade3	0.136836	0.999951	1.2255	42.38	34.5819
Hsf2	0.137018	0.999951	1.11827	242.54	216.888
H6pd	0.137065	0.999951	-1.0952	1223.7	1340.2
Eif2s2	0.137073	0.999951	1.06699	1244.05	1165.94
Gm7781	0.137121	0.999951	1.35015	24.8265	18.388
Klk1b26	0.137146	0.999951	-1.56698	14.5607	22.8163
Alas1	0.137148	0.999951	1.19916	4295.12	3581.76
Emb	0.137148	0.999951	-1.27406	51.5662	65.6985
Gm14288	0.13716	0.999951	1.14082	146.83	128.705
4833413G10Rik	0.137356	0.999951	-1.35175	17.9358	24.2448
Bag5	0.137373	0.999951	1.09058	339.034	310.875
Lama4	0.137449	0.999951	1.14841	2076.5	1808.15
Ube2d3	0.137501	0.999951	1.08316	2982.49	2753.5
Bivm	0.137579	0.999951	1.12144	172.169	153.524
D330050I16Rik	0.137687	0.999951	1.56184	10.8564	6.95106
Ctla2b	0.137794	0.999951	-1.1914	55.7457	66.4153
Acvr2a	0.137798	0.999951	1.10139	347.784	315.768
Prelid1	0.137824	0.999951	-1.1159	499.337	557.211
Pafah1b2	0.137892	0.999951	1.08685	540.982	497.753
Zkscan1	0.137939	0.999951	1.08827	404.505	371.694
Vti1a	0.137979	0.999951	-1.09894	308.555	339.082
Tst	0.138057	0.999951	-1.1426	231.281	264.261
Gm20604	0.138263	0.999951	1.18826	100.57	84.6369
Prdm1	0.138279	0.999951	1.44905	48.9415	33.7748
Rpl37	0.138291	0.999951	-1.06696	1531.01	1633.51
B630019K06Rik	0.138354	0.999951	-1.50608	11.4671	17.2704
Hint3	0.138663	0.999951	1.08032	424.469	392.909
Gimap1	0.138731	0.999951	1.16314	109.183	93.869
Sgk3	0.13874	0.999951	1.10457	193.632	175.301
Ip6k2	0.138964	0.999951	-1.11676	205.91	229.952
Zmat3	0.139017	0.999951	1.11836	253.47	226.645
Scrib	0.139029	0.999951	-1.07468	828.995	890.907
Efr3a	0.139034	0.999951	1.07385	1456.98	1356.79
Morc2a	0.139094	0.999951	1.0801	550.035	509.246
Gm8556	0.139095	0.999951	1.64853	15.7458	9.55142
Adora2a	0.139113	0.999951	1.1765	246.081	209.163
Tmem237	0.139123	0.999951	-1.24017	40.5242	50.2568
Alg1	0.139153	0.999951	-1.10309	308.364	340.153
Sec1	0.139343	0.999951	1.65302	9.46371	5.72509
Togaram2	0.139413	0.999951	-1.14208	180.116	205.707
Cd74	0.139492	0.999951	-1.11339	1629.99	1814.82
Klhl38	0.139518	0.999951	-1.19037	807.972	961.789
Pitpnm3	0.139539	0.999951	-1.19503	75.369	90.0679
Hpdl	0.139684	0.999951	1.20122	65.3801	54.4279
Gm15267	0.139833	0.999951	1.53792	11.3987	7.41179
Gm6916	0.139875	0.999951	1.60721	10.3049	6.41165
Sp3	0.139929	0.999951	1.0723	607.385	566.432
Josd1	0.14006	0.999951	1.07581	710.52	660.448
Samd5	0.140273	0.999951	1.29636	64.1914	49.5166
Rabep1	0.140338	0.999951	1.07907	949.849	880.247
Pusl1	0.140365	0.999951	-1.18181	58.6867	69.3568
Gan	0.14052	0.999951	-1.12906	208.181	235.048
Mylf-ps	0.140607	0.999951	1.47872	15.4446	10.4446
Acsl4	0.140675	0.999951	1.12204	207.688	185.099
Tob1	0.140713	0.999951	1.08885	553.21	508.067
Xab2	0.140754	0.999951	-1.09314	397.854	434.912
Cbarp	0.140759	0.999951	-1.27947	28.9214	37.004
4930466K18Rik	0.14083	0.999951	1.79537	8.3766	4.66567
Pik3c3	0.140844	0.999951	-1.08272	431.046	466.702
Pclo	0.140864	0.999951	-1.37473	16.4436	22.6055
Slc41a3	0.141033	0.999951	1.35492	1188.18	876.938
Agk	0.14109	0.999951	1.09587	289.437	264.117
Csnk1a1	0.14117	0.999951	1.0604	2622.66	2473.29
Kank4	0.141319	0.999951	-1.2408	30.1084	37.3585
Mrm1	0.141338	0.999951	1.1076	360.236	325.239
Gm6311	0.14139	0.999951	1.33256	27.7863	20.8519
Rpl10a	0.141416	0.999951	-1.05974	2299.23	2436.6
Slc6a9	0.141442	0.999951	-1.20384	67.6325	81.4186
Sh3bgr	0.141489	0.999951	1.06079	3073.42	2897.28
Arrdc1	0.141493	0.999951	-1.17558	67.2588	79.0682
Brip1	0.141497	0.999951	1.32957	23.5485	17.7114
Cenpe	0.141569	0.999951	1.53171	25.0593	16.3603
Slc35f5	0.141639	0.999951	1.08755	2592.25	2383.56
Ppp1r35	0.141656	0.999951	-1.22605	40.0982	49.1625
Gm2546	0.141683	0.999951	1.17849	392.419	332.985
Mad2l1	0.1417	0.999951	1.25504	62.0497	49.4402
A130010J15Rik	0.141816	0.999951	1.13911	114.161	100.219
Tulp3	0.141983	0.999951	-1.1163	203.007	226.616
Ammecr1	0.142037	0.999951	1.14603	221.573	193.339
Nlrp5-ps	0.142059	0.999951	-1.69026	4.45552	7.53101
Ppp1r2-ps4	0.142145	0.999951	1.24684	35.8454	28.7491
Fam241b	0.14215	0.999951	-1.27517	23.9021	30.4792
Ndrg3	0.142365	0.999951	-1.09264	354.92	387.802
Tmem41b	0.142367	0.999951	1.10191	445.256	404.077
Zc3h4	0.142429	0.999951	-1.08262	886.017	959.219
Dus1l	0.142453	0.999951	-1.08607	393.737	427.628
Uba3	0.142496	0.999951	1.09415	876.952	801.493
Spata2l	0.142513	0.999951	-1.17475	126.456	148.554
Ubald2	0.142582	0.999951	-1.09679	439.413	481.944
Gsn	0.142588	0.999951	-1.17907	33858.7	39921.7
Cc2d2a	0.142907	0.999951	-1.11007	268.76	298.343
Dusp8	0.142932	0.999951	1.17782	970.926	824.345
Coa5	0.142968	0.999951	1.09196	4068.06	3725.46
Necap2	0.14322	0.999951	-1.09405	285.998	312.897
Fancm	0.143232	0.999951	-1.1618	67.2497	78.1309
Mecom	0.143267	0.999951	-1.11022	315.301	350.053
Lims2	0.143268	0.999951	-1.0956	1771.63	1941
S100a6	0.143294	0.999951	-1.23416	309.049	381.416
Ube2l6	0.143354	0.999951	-1.14406	180.791	206.836
Bnip1	0.143433	0.999951	1.10258	283.208	256.859
Nolc1	0.143451	0.999951	1.07729	477.253	443.012
Chordc1	0.14348	0.999951	1.15788	522.704	451.431
Lrrc3b	0.143616	0.999951	1.15738	315.333	272.453
Sync	0.143635	0.999951	-1.07801	417.598	450.173
Lbp	0.143745	0.999951	-1.277	144.678	184.754
Sema3b	0.143759	0.999951	1.08001	762.836	706.321
Exoc4	0.14377	0.999951	1.06525	1222.67	1147.78
Scd1	0.143869	0.999951	-1.24198	462.062	573.872
Cbr3	0.143894	0.999951	-1.27724	37.239	47.5633
Edem3	0.144118	0.999951	1.08116	627.86	580.729
Gstt3	0.144202	0.999951	-1.16654	105.028	122.519
Gm15590	0.14423	0.999951	-1.22984	36.9672	45.4636
Mylk	0.144255	0.999951	-1.30977	785.628	1028.99
A330009N23Rik	0.14431	0.999951	1.24631	41.9306	33.6437
Slx1b	0.144389	0.999951	-1.14319	106.022	121.203
Gm44645	0.145069	0.999951	-1.3543	17.7869	24.0888
Arid5a	0.145147	0.999951	-1.22667	158.598	194.546
A430033K04Rik	0.145253	0.999951	-1.14973	94.6518	108.824
Mrvi1	0.145275	0.999951	-1.157	444.306	514.06
Cep350	0.145286	0.999951	1.08248	1152.31	1064.51
Dalrd3	0.145363	0.999951	-1.0912	392.741	428.559
Nf2	0.145392	0.999951	-1.04255	3041.78	3171.22
Mospd3	0.145469	0.999951	-1.13568	147.482	167.493
Sgsm2	0.14548	0.999951	-1.10729	259.401	287.231
Fkbp9	0.145534	0.999951	-1.04482	2739.8	2862.61
Mpst	0.145754	0.999951	-1.15435	442.602	510.916
Brd7	0.145774	0.999951	1.07165	1574.18	1468.93
Tnfrsf18	0.145801	0.999951	1.58427	10.0193	6.32424
Ildr2	0.145939	0.999951	-1.58103	25.6437	40.5433
Sdccag8	0.145958	0.999951	-1.13236	127.229	144.069
Gm7803	0.146017	0.999951	1.25503	44.3495	35.3376
Mettl16	0.146058	0.999951	1.08967	459.451	421.642
Itpkc	0.146091	0.999951	-1.14053	118.657	135.332
Timm10b	0.146152	0.999951	-1.12585	294.43	331.485
Vil1	0.146341	0.999951	-1.5686	5.73448	8.99509
Naaa	0.146371	0.999951	-1.10619	272.426	301.355
Cd53	0.146447	0.999951	1.20028	64.7046	53.9081
Zkscan2	0.146544	0.999951	1.60192	8.84808	5.52344
Eif5al3-ps	0.146562	0.999951	-1.16125	63.2665	73.4683
Serhl	0.146562	0.999951	-1.08573	621.797	675.105
Sf3a3	0.146712	0.999951	1.0902	279.234	256.129
Gm15421	0.146782	0.999951	1.36599	39.6664	29.0386
Lyl1	0.146901	0.999951	-1.19756	62.3463	74.6631
Vps4b	0.146926	0.999951	1.08837	482.693	443.501
Trappc9	0.146947	0.999951	-1.07883	991.252	1069.39
Gm7591	0.147297	0.999951	1.14115	175.53	153.818
D830039M14Rik	0.147319	0.999951	1.12376	144.865	128.911
Zfp944	0.147382	0.999951	1.1841	81.3272	68.6825
Zfp62	0.147603	0.999951	1.09367	438.522	400.966
Carf	0.147727	0.999951	1.1455	91.4613	79.8436
Atpsckmt	0.147748	0.999951	-1.10721	221.179	244.891
Gosr2	0.147825	0.999951	1.06011	1116.48	1053.18
Mrps31	0.14785	0.999951	1.06909	602.875	563.916
Papolg	0.14786	0.999951	1.11446	165.459	148.466
Polr2a	0.147861	0.999951	-1.06558	1501.13	1599.58
Atp1a1	0.147889	0.999951	1.09095	25758.2	23610.9
Itgav	0.147922	0.999951	1.11379	472.291	424.038
A230065N10Rik	0.147932	0.999951	-1.43697	14.1418	20.3213
Anxa1	0.147948	0.999951	-1.22899	408.836	502.458
Thtpa	0.148272	0.999951	-1.0737	398.164	427.511
Gm28437	0.148282	0.999951	1.16328	338142	290678
Brd8	0.14829	0.999951	-1.06728	485.169	517.812
Cltb	0.148325	0.999951	-1.08128	1055.86	1141.68
Serp1	0.148443	0.999951	1.13562	283.139	249.325
Ctdsp1	0.148534	0.999951	-1.05233	2528.86	2661.2
Tubg2	0.148725	0.999951	-1.24979	30.3573	37.9403
Ccdc126	0.148756	0.999951	-1.24145	45.7131	56.7506
Atf2	0.148839	0.999951	1.07114	518.224	483.808
Tmed3	0.148908	0.999951	-1.10545	363.254	401.558
Gm10154	0.14895	0.999951	1.17093	65.4677	55.9107
Cdc45	0.149167	0.999951	-1.20687	41.4945	50.0784
Grik5	0.149372	0.999951	-1.15747	108.838	125.977
Agbl3	0.149433	0.999951	-1.34837	17.1303	23.098
Slc35e1	0.14966	0.999951	1.04695	2351.03	2245.6
Atoh8	0.14973	0.999951	-1.15291	165.497	190.802
Plekhm2	0.149737	0.999951	-1.08218	3528.31	3818.27
Snca	0.14974	0.999951	-1.3635	44.6793	60.9202
Stmn2	0.14975	0.999951	-1.14149	123.208	140.641
Akap1	0.14976	0.999951	1.06896	4032.41	3772.28
Med14	0.149927	0.999951	1.06806	625.004	585.178
Cdc27	0.149968	0.999951	1.09516	425.213	388.266
Msl3	0.150365	0.999951	1.08691	831.051	764.6
Ccnt1	0.150367	0.999951	1.09005	432.305	396.593
Clec14a	0.150368	0.999951	-1.11107	467.362	519.274
Nus1	0.150413	0.999951	1.06537	1207.2	1133.13
Csnk2a3	0.150498	0.999951	1.17115	92.4139	78.9087
Dcun1d3	0.150723	0.999951	1.11358	197.301	177.177
6430571L13Rik	0.150846	0.999951	1.18207	120.209	101.694
Dhx16	0.150909	0.999951	-1.0731	490.188	526.022
Actr5	0.150928	0.999951	-1.1442	82.0538	93.8862
Chmp1a	0.150956	0.999951	-1.05911	1331.1	1409.79
Gm16209	0.151001	0.999951	1.19936	59.2785	49.425
2010300C02Rik	0.151289	0.999951	-1.28356	55.5693	71.3267
Gm20683	0.15132	0.999951	-1.2237	104.398	127.752
Gm10874	0.15136	0.999951	1.12995	428.537	379.254
Slc35f6	0.151496	0.999951	1.08677	1147.74	1056.1
Pitpnm2	0.151555	0.999951	-1.09234	2195	2397.69
Gm9860	0.151775	0.999951	1.43126	22.8199	15.9439
Ptpn14	0.151778	0.999951	-1.08888	957.578	1042.69
P3h3	0.151889	0.999951	-1.17738	279.672	329.282
Rpl13a	0.15197	0.999951	-1.05574	3456.44	3649.09
1700020L24Rik	0.152055	0.999951	-1.45133	15.6744	22.7487
Clvs1	0.152079	0.999951	1.52235	13.6193	8.94629
Rtf2	0.152139	0.999951	-1.07283	640.883	687.556
Pank3	0.152421	0.999951	1.07678	590.892	548.757
Arhgef40	0.152563	0.999951	-1.12538	694.451	781.523
Crebl2	0.15266	0.999951	-1.1087	364.307	403.907
Dnah17	0.152799	0.999951	-1.45433	9.41768	13.6964
Gm5526	0.15282	0.999951	-1.18933	57.3455	68.2025
[truncated: 13,971 more rows]

## Sheet: DEG_List_FullAttributes
Gene ID	Gene name	Chromosome	Start	Stop	Length	Strand	Total counts	Maximum counts	Geometric mean	Arithmetic mean	Gene biotype	Gene source	P-value (Carn+ vs Carn-)	FDR step up (Carn+ vs Carn-)	Ratio (Carn+ vs Carn-)	Log2(Ratio) (Carn+ vs Carn-)	Fold change (Carn+ vs Carn-)	LSMean(Carn+) (Carn+ vs Carn-)	LSMean(Carn-) (Carn+ vs Carn-)	FC 95% lower limit (Carn+ vs Carn-)	FC 95% upper limit (Carn+ vs Carn-)
Plac9b	Plac9b	14	26167405	26182481	15076	-	1276.92	184.874	121.966	127.692	protein_coding	ensembl_havana	6.29482e-06	0.100503	0.603327	-0.728988	-1.65748	96.2834	159.587	-2.06386	-1.33111
Ube3a	Ube3a	7	59228750	59311537	82787	+	12216	1353.38	1217.8	1221.6	protein_coding	ensembl_havana	2.68274e-05	0.214163	1.15938	0.213347	1.15938	1311.02	1130.8	1.08205	1.24223
Fetub	Fetub	16	22918334	22939779	21445	+	188.208	36.2808	16.1491	18.8208	protein_coding	ensembl_havana	6.37096e-05	0.339062	0.380874	-1.39262	-2.62554	10.3837	27.2629	-4.21402	-1.63584
Slco2a1	Slco2a1	9	102988712	103096003	107291	+	1077.91	222.522	100.254	107.791	protein_coding	ensembl_havana	0.000138206	0.485432	0.555026	-0.849373	-1.80172	76.8501	138.462	-2.43876	-1.33108
Unc13b	Unc13b	4	43058953	43264872	205919	+	3756.26	491.001	369.203	375.626	protein_coding	ensembl_havana	0.000152021	0.485432	0.743491	-0.427612	-1.34501	320.344	430.864	-1.56794	-1.15377
Ly75	Ly75	2	60292103	60383304	91201	-	564.643	163.925	43.302	56.4643	protein_coding	ensembl_havana	0.000271127	0.638037	2.90511	1.53859	2.90511	84.0229	28.9224	1.63635	5.15763
Hyal1	Hyal1	9	107576927	107581711	4784	+	1624.94	266.414	156.499	162.494	protein_coding	ensembl_havana	0.000279736	0.638037	0.657783	-0.604316	-1.52026	128.742	195.721	-1.90567	-1.21279
Rps2-ps5	Rps2-ps5	14	69158671	69159520	849	+	263.54	49.259	23.8791	26.354	processed_pseudogene	havana	0.000397556	0.793423	2.06138	1.04361	2.06138	35.3105	17.1296	1.38136	3.07614
Nacad	Nacad	11	6597823	6606054	8231	-	330.897	55.6306	31.294	33.0897	protein_coding	ensembl_havana	0.000600179	0.999951	0.569208	-0.812972	-1.75683	23.9338	42.0475	-2.42385	-1.27336
Napsa	Napsa	7	44572380	44586863	14483	+	214.518	65.2319	16.3435	21.4518	protein_coding	ensembl_havana	0.000797398	0.999951	0.334123	-1.58155	-2.99291	10.7979	32.317	-5.67972	-1.57711
Tspan4	Tspan4	7	141475240	141493428	18188	+	5227.78	628.515	515.002	522.778	protein_coding	ensembl_havana	0.000866978	0.999951	0.773066	-0.371337	-1.29355	455.998	589.857	-1.5051	-1.11173
Mid2	Mid2	X	140664599	140767716	103117	+	3623.9	422.214	360.355	362.39	protein_coding	ensembl_havana	0.000911903	0.999951	1.19703	0.259454	1.19703	394.983	329.971	1.07633	1.33126
Gm38391	Gm38391	9	92538801	92542870	4069	-	148.43	24.1872	13.5166	14.843	TEC	havana	0.000917633	0.999951	0.467607	-1.09663	-2.13855	9.43663	20.1807	-3.3521	-1.36434
Cpeb2	Cpeb2	5	43233170	43289725	56555	+	5758.86	661.847	572.849	575.886	protein_coding	ensembl_havana	0.00120299	0.999951	1.18254	0.241893	1.18254	623.667	527.395	1.06842	1.30885
Larp4	Larp4	15	99970065	100016359	46294	+	7197.94	805.672	717.496	719.794	protein_coding	ensembl_havana	0.00127738	0.999951	1.14841	0.199644	1.14841	769.261	669.846	1.05567	1.2493
Mmp28	Mmp28	11	83440768	83463072	22304	-	1470.77	197.137	143.984	147.077	protein_coding	ensembl_havana	0.00128686	0.999951	0.733423	-0.447282	-1.36347	124.496	169.747	-1.64675	-1.12892
Bmp4	Bmp4	14	46383520	46390670	7150	-	1634.89	220.103	160.236	163.489	protein_coding	ensembl_havana	0.00130325	0.999951	0.739051	-0.436254	-1.35309	139.196	188.345	-1.62696	-1.12531
Vcam1	Vcam1	3	116109949	116129689	19740	-	3561.15	525.739	347.406	356.115	protein_coding	ensembl_havana	0.00151519	0.999951	0.726416	-0.461133	-1.37662	299.964	412.938	-1.67723	-1.12989
Tmem176a	Tmem176a	6	48840919	48847072	6153	+	1670.54	262.431	163.276	167.054	protein_coding	ensembl_havana	0.00156419	0.999951	0.727486	-0.45901	-1.3746	140.58	193.241	-1.67421	-1.12861
Efna5	Efna5	17	62604184	62881318	277134	-	2069.41	261.222	204.702	206.941	protein_coding	ensembl_havana	0.00163741	0.999951	0.790559	-0.339054	-1.26493	182.606	230.983	-1.46416	-1.09281
Usp14	Usp14	18	9993066	10045120	52054	-	10040	1207.52	999.622	1004	protein_coding	ensembl_havana	0.0017932	0.999951	1.16122	0.215647	1.16122	1077.99	928.323	1.05723	1.27545
Eps8l1	Eps8l1	7	4460674	4480488	19814	+	1240.45	187.451	108.531	124.045	protein_coding	ensembl_havana	0.00215621	0.999951	0.524975	-0.929679	-1.90485	85.4144	162.702	-2.87512	-1.26202
Cys1	Cys1	12	24665833	24681814	15981	-	1384.79	212.78	131.636	138.479	protein_coding	ensembl_havana	0.00230051	0.999951	0.652734	-0.615434	-1.53202	109.667	168.012	-2.01547	-1.16453
Col11a2	Col11a2	17	34039437	34066686	27249	+	418.706	85.4227	37.7335	41.8706	protein_coding	ensembl_havana	0.00237394	0.999951	0.520213	-0.942826	-1.92229	28.6655	55.1035	-2.92997	-1.26117
Osbpl8	Osbpl8	10	111164752	111297250	132498	+	14378.9	1634.08	1433.34	1437.89	protein_coding	ensembl_havana	0.00245019	0.999951	1.13576	0.183663	1.13576	1529.33	1346.52	1.04597	1.23327
Plvap	Plvap	8	71497765	71511753	13988	-	1086.42	189.869	100.23	108.642	protein_coding	ensembl_havana	0.00248964	0.999951	0.584346	-0.775105	-1.71131	80.1251	137.119	-2.42397	-1.20818
D430019H16Rik	D430019H16Rik	12	105453856	105493096	39240	+	198.371	48.3744	15.906	19.8371	protein_coding	ensembl_havana	0.00257604	0.999951	0.394534	-1.34178	-2.53463	11.2387	28.4861	-4.64034	-1.38446
Ass1	Ass1	2	31470207	31520673	50466	+	942.455	171.377	89.2469	94.2455	protein_coding	ensembl_havana	0.00267116	0.999951	0.630884	-0.664554	-1.58508	72.9639	115.654	-2.14094	-1.17354
Vwf	Vwf	6	125546774	125686680	139906	+	24610.1	5386.55	2185.9	2461.01	protein_coding	ensembl_havana	0.00286546	0.999951	0.499155	-1.00244	-2.00339	1638.8	3283.16	-3.16311	-1.26887
Ephx1	Ephx1	1	180976210	181020905	44695	-	10722.8	1330.25	1060.28	1072.28	protein_coding	ensembl_havana	0.00292073	0.999951	0.808191	-0.307231	-1.23733	959.144	1186.78	-1.42363	-1.07541
Npy1r	Npy1r	8	66697192	66706793	9601	+	508.808	102.796	44.0442	50.8808	protein_coding	ensembl_havana	0.00292327	0.999951	0.502206	-0.993648	-1.99121	34.0522	67.8052	-3.13424	-1.26504
Gm27029	Gm27029	11	101406664	101424797	18133	-	656.587	94.606	63.5242	65.6587	protein_coding	havana	0.00295716	0.999951	1.46959	0.555409	1.46959	78.1917	53.2066	1.14009	1.8943
Ccdc69	Ccdc69	11	55049731	55078132	28401	-	978.461	126.472	96.1591	97.8461	protein_coding	ensembl_havana	0.00304289	0.999951	1.34905	0.431945	1.34905	111.819	82.8875	1.1067	1.64448
Slc1a5	Slc1a5	7	16781340	16798275	16935	+	4810.38	603.47	475.394	481.038	protein_coding	ensembl_havana	0.00307056	0.999951	0.803559	-0.315524	-1.24446	428.803	533.629	-1.43834	-1.07672
Sall1	Sall1	8	89027235	89044163	16928	-	135.134	24.7772	11.0501	13.5134	protein_coding	ensembl_havana	0.00316154	0.999951	0.411796	-1.28	-2.42839	7.92129	19.236	-4.37705	-1.34727
Mir22hg	Mir22hg	11	75461539	75466677	5138	+	1532.14	207.076	150.452	153.214	processed_transcript	havana	0.0031748	0.999951	0.756181	-0.403197	-1.32244	131.732	174.208	-1.59223	-1.09836
Gm49392	Gm49392	13	60842621	60896895	54274	-	217.895	35.8934	20.1249	21.7895	protein_coding	havana	0.0031836	0.999951	0.550721	-0.860606	-1.8158	15.476	28.1014	-2.69913	-1.22156
Adam12	Adam12	7	133883199	134232147	348948	-	198.535	52.4915	16.0061	19.8535	protein_coding	ensembl_havana	0.00345453	0.999951	2.37745	1.24942	2.37745	27.8072	11.6962	1.3305	4.24824
Resf1	Resf1	6	149309414	149335664	26250	+	4765.45	701.788	464.731	476.545	protein_coding	ensembl_havana	0.00346275	0.999951	1.35336	0.436543	1.35336	548.029	404.94	1.10486	1.65774
Olfr1396	Olfr1396	11	49109982	49114875	4893	-	680.23	120.959	64.1969	68.023	protein_coding	ensembl_havana	0.00349692	0.999951	1.60628	0.683723	1.60628	83.8397	52.195	1.16865	2.20778
Nebl	Nebl	2	17343909	17731465	387556	-	51811.5	5816.19	5163.03	5181.15	protein_coding	ensembl_havana	0.00363285	0.999951	1.13547	0.183291	1.13547	5509.05	4851.77	1.0423	1.23697
Ndrg4	Ndrg4	8	95676980	95715120	38140	+	40298.1	5863.34	3961.21	4029.81	protein_coding	ensembl_havana	0.0037695	0.999951	1.28398	0.360628	1.28398	4530.89	3528.77	1.0842	1.52058
Arhgap5	Arhgap5	12	52503972	52571976	68004	+	9798.39	1125.14	974.734	979.839	protein_coding	ensembl_havana	0.00383476	0.999951	1.16616	0.22176	1.16616	1054.36	904.13	1.05077	1.29422
Gpx1	Gpx1	9	108338903	108340344	1441	+	7037.67	862.272	698.042	703.767	protein_coding	ensembl_havana	0.00383821	0.999951	0.830236	-0.268406	-1.20448	638.616	769.199	-1.36638	-1.06176
Gm42742	Gm42742	7	127015051	127021098	6047	-	3164.93	353.95	315.404	316.493	protein_coding	ensembl_havana	0.00409415	0.999951	0.859332	-0.218713	-1.1637	292.775	340.701	-1.29059	-1.04928
Foxp4	Foxp4	17	47867133	47924646	57513	-	3045.5	355.552	302.845	304.55	protein_coding	ensembl_havana	0.00411973	0.999951	0.841896	-0.248286	-1.1878	278.649	330.978	-1.33599	-1.05604
Rspo1	Rspo1	4	124986430	125009100	22670	+	157.406	28.263	13.7319	15.7406	protein_coding	ensembl_havana	0.00455499	0.999951	0.493726	-1.01822	-2.02542	10.4701	21.2063	-3.29818	-1.24381
Zfyve16	Zfyve16	13	92487108	92530869	43761	-	3505.66	430.748	347.254	350.566	protein_coding	ensembl_havana	0.00459954	0.999951	1.22255	0.289898	1.22255	385.689	315.478	1.06393	1.40483
Ppp2r5e	Ppp2r5e	12	75450881	75596246	145365	-	6913.85	747.434	690.125	691.385	protein_coding	ensembl_havana	0.00474283	0.999951	1.11721	0.159905	1.11721	729.276	652.763	1.03449	1.20655
Tmem108	Tmem108	9	103482947	103761838	278891	-	411.444	68.9335	39.0531	41.1444	protein_coding	ensembl_havana	0.00479535	0.999951	0.627221	-0.672955	-1.59434	31.5912	50.367	-2.20471	-1.15294
B4galnt1	B4galnt1	10	127165225	127172331	7106	+	399.609	68.8828	36.818	39.9609	protein_coding	ensembl_havana	0.00500737	0.999951	0.581263	-0.782736	-1.72039	29.384	50.552	-2.5129	-1.17782
Rab6b	Rab6b	9	103111787	103185277	73490	+	4785.05	576.865	472.907	478.505	protein_coding	ensembl_havana	0.00510465	0.999951	0.807467	-0.308525	-1.23844	427.949	529.989	-1.43839	-1.06628
Nostrin	Nostrin	2	69135800	69189331	53531	+	1368.52	213.389	133.364	136.852	protein_coding	ensembl_havana	0.00515214	0.999951	1.37248	0.45678	1.37248	158.092	115.187	1.09942	1.71335
Syde1	Syde1	10	78584503	78591965	7462	-	4087.8	500.675	406.649	408.78	protein_coding	ensembl_havana	0.00519631	0.999951	0.853337	-0.228813	-1.17187	376.389	441.079	-1.30975	-1.04851
Gm13481	Gm13481	2	48062548	48457246	394698	-	84.3742	15.7673	6.82517	8.43742	lincRNA	havana	0.00527919	0.999951	0.40449	-1.30582	-2.47225	4.8399	11.9655	-4.66967	-1.30888
Cebpd	Cebpd	16	15887286	15891032	3746	+	1907.54	302.263	183.868	190.754	protein_coding	havana	0.00533622	0.999951	0.698944	-0.516751	-1.43073	157.244	224.974	-1.84074	-1.11205
Dio2	Dio2	12	90724552	90738439	13887	-	456.579	124.564	36.5241	45.6579	protein_coding	ensembl_havana	0.00535178	0.999951	0.431738	-1.21177	-2.31622	27.5691	63.8561	-4.183	-1.28254
Lrig3	Lrig3	10	125966168	126015360	49192	+	513.743	73.771	49.8981	51.3743	protein_coding	ensembl_havana	0.00557907	0.999951	0.693534	-0.527962	-1.44189	42.1179	60.7294	-1.86777	-1.11312
Abcb7	Abcb7	X	104280657	104413857	133200	-	8326.78	903.766	830.584	832.678	protein_coding	ensembl_havana	0.00559331	0.999951	1.12452	0.169303	1.12452	880.921	783.378	1.03494	1.22185
Amd2	Amd2	10	35708675	35711893	3218	-	2058.24	347.079	196.966	205.824	protein_coding	ensembl_havana	0.00570649	0.999951	1.47222	0.557997	1.47222	245.495	166.751	1.11911	1.93676
Gm11814	Gm11814	4	10438815	10439744	929	-	352.395	49.3679	34.087	35.2395	processed_pseudogene	havana	0.0058279	0.999951	1.5237	0.607579	1.5237	42.6578	27.9962	1.12951	2.05545
Slc43a1	Slc43a1	2	84838850	84863595	24745	+	550.281	78.6084	53.5153	55.0281	protein_coding	ensembl_havana	0.00595745	0.999951	0.6984	-0.517875	-1.43184	45.1426	64.6372	-1.84927	-1.10864
Icosl	Icosl	10	78069302	78083914	14612	+	2292.49	305.968	226.493	229.249	protein_coding	ensembl_havana	0.00600041	0.999951	0.800245	-0.321486	-1.24962	203.524	254.327	-1.4649	-1.06597
Gabbr1	Gabbr1	17	37045966	37075068	29102	+	2222.68	275.734	219.453	222.268	protein_coding	ensembl_havana	0.00608603	0.999951	0.797238	-0.326918	-1.25433	197.033	247.145	-1.47478	-1.06683
Prkaa2	Prkaa2	4	105029874	105109891	80017	-	30757.9	3581.97	3066.17	3075.79	protein_coding	ensembl_havana	0.00640198	0.999951	1.12509	0.170045	1.12509	3256.2	2894.16	1.03369	1.22458
Dlg2	Dlg2	7	90476672	92449248	1972576	+	466.369	72.5616	45.3877	46.6369	protein_coding	ensembl_havana	0.00640503	0.999951	0.689738	-0.53588	-1.44983	38.0888	55.2221	-1.89359	-1.11006
AC160138.1	AC160138.1	12	3438515	3438890	375	+	155.533	30.2604	14.174	15.5533	processed_pseudogene	havana	0.00640599	0.999951	1.95157	0.964634	1.95157	20.5022	10.5055	1.20676	3.15607
Ddx6	Ddx6	9	44604892	44640732	35840	+	28165.9	3098.09	2812.75	2816.59	protein_coding	ensembl_havana	0.00641948	0.999951	1.08971	0.123944	1.08971	2937.65	2695.8	1.02443	1.15915
Kcne4	Kcne4	1	78816758	78820029	3271	+	810.688	119.727	77.7049	81.0688	protein_coding	ensembl_havana	0.00643157	0.999951	0.678228	-0.560158	-1.47443	65.6253	96.7599	-1.94944	-1.11516
Gpr22	Gpr22	12	31706867	31713948	7081	-	6176.23	914.956	600.236	617.623	protein_coding	ensembl_havana	0.00646117	0.999951	1.35737	0.440811	1.35737	710.903	523.737	1.08943	1.6912
Acvrl1	Acvrl1	15	101128522	101145337	16815	+	8032.01	889.173	801.068	803.201	protein_coding	ensembl_havana	0.00656174	0.999951	0.888448	-0.17064	-1.12556	756.399	851.371	-1.22576	-1.03355
Cobl	Cobl	11	12236608	12464961	228353	-	1038.47	122.76	102.232	103.847	protein_coding	ensembl_havana	0.0066367	0.999951	0.768213	-0.380422	-1.30172	90.6148	117.955	-1.57472	-1.07605
Ireb2	Ireb2	9	54863789	54912531	48742	+	6864.29	789.654	684.038	686.429	protein_coding	ensembl_havana	0.00668912	0.999951	1.13968	0.188635	1.13968	730.43	640.905	1.03692	1.25263
Cxcl14	Cxcl14	13	56288643	56296552	7909	-	3601.35	518.033	347.838	360.135	protein_coding	ensembl_havana	0.0067704	0.999951	1.39493	0.480196	1.39493	419.441	300.689	1.0963	1.77492
Foxc1	Foxc1	13	31806633	31812477	5844	+	513.482	114.889	46.9588	51.3482	protein_coding	ensembl_havana	0.00679696	0.999951	0.577008	-0.793336	-1.73308	37.5424	65.0639	-2.58079	-1.16381
Tmem71	Tmem71	15	66526212	66561104	34892	-	1078.99	133.635	106.692	107.899	protein_coding	ensembl_havana	0.00692434	0.999951	1.2771	0.352869	1.2771	120.896	94.6648	1.06937	1.52518
Cgnl1	Cgnl1	9	71626509	71771603	145094	-	10223.7	1488.72	1007	1022.37	protein_coding	ensembl_havana	0.00704142	0.999951	0.795499	-0.330069	-1.25707	905.901	1138.78	-1.48465	-1.06438
Gm4535	Gm4535	7	141406637	141407195	558	+	379.324	53.0779	36.8462	37.9324	processed_pseudogene	havana	0.00720165	0.999951	1.4791	0.564724	1.4791	45.3762	30.6782	1.11177	1.9678
Zfp322a	Zfp322a	13	23353103	23369209	16106	-	2383.3	273.459	236.882	238.33	protein_coding	ensembl_havana	0.00725504	0.999951	1.19185	0.253197	1.19185	258.879	217.209	1.04853	1.35475
Gm49486	Gm49486	15	79229391	79256675	27284	+	186.979	31.9406	17.4433	18.6979	protein_coding	havana	0.00734032	0.999951	1.79214	0.841686	1.79214	23.9983	13.3909	1.16989	2.74537
Actg2	Actg2	6	83512905	83536266	23361	-	432.927	154.798	28.6034	43.2927	protein_coding	ensembl_havana	0.00743064	0.999951	0.290188	-1.78494	-3.44605	19.4802	67.1296	-8.52573	-1.39287
Zbed4	Zbed4	15	88751660	88784517	32857	+	2502.77	298.308	248.068	250.277	protein_coding	ensembl_havana	0.00754258	0.999951	1.21716	0.283521	1.21716	274.321	225.377	1.05376	1.4059
Palm	Palm	10	79793572	79820897	27325	+	10256.4	1257.73	1014.37	1025.64	protein_coding	ensembl_havana	0.0075482	0.999951	0.820263	-0.285841	-1.21912	924.856	1127.51	-1.40985	-1.0542
Kbtbd4	Kbtbd4	2	90904740	90911627	6887	+	3754.45	422.331	373.892	375.445	protein_coding	ensembl_havana	0.00761087	0.999951	1.1585	0.212261	1.1585	402.509	347.44	1.03985	1.29069
Gm49317	Gm49317	9	41474855	41655484	180629	+	114.538	21.4079	5.33393	11.4538	lincRNA	havana	0.00761988	0.999951	2.80944	1.49028	2.80944	16.877	6.00726	1.31557	5.99962
Gm47854	Gm47854	9	51621425	51655128	33703	-	3822.17	467.077	379.849	382.217	lincRNA	havana	0.0076314	0.999951	1.17997	0.238753	1.17997	413.393	350.341	1.0449	1.33251
AC167036.1	AC167036.1	1	84958982	84964573	5591	+	66.3025	18.3425	5.36938	6.63025	protein_coding	havana	0.00764821	0.999951	2.83064	1.50113	2.83064	9.67454	3.4178	1.31773	6.08053
Frat2	Frat2	19	41845972	41848133	2161	-	302.727	52.933	28.8369	30.2727	protein_coding	ensembl_havana	0.00787609	0.999951	0.623753	-0.680952	-1.6032	23.1607	37.1311	-2.27079	-1.13187
Itgb3	Itgb3	11	104608000	104670477	62477	+	750.958	156.008	70.4439	75.0958	protein_coding	ensembl_havana	0.00820875	0.999951	0.631458	-0.663242	-1.58364	58.0247	91.8901	-2.22686	-1.12621
Gpm6a	Gpm6a	8	54954843	55060872	106029	+	237.987	44.4133	20.2361	23.7987	protein_coding	ensembl_havana	0.00825197	0.999951	0.501702	-0.995098	-1.99322	15.8873	31.6669	-3.32515	-1.1948
Lrrc36	Lrrc36	8	105413571	105464087	50516	+	139.949	27.2536	12.99	13.9949	protein_coding	ensembl_havana	0.00829457	0.999951	0.53004	-0.915826	-1.88665	9.75099	18.3967	-3.02258	-1.17762
Lsr	Lsr	7	30957770	30973465	15695	-	228.376	63.2864	19.842	22.8376	protein_coding	ensembl_havana	0.00849854	0.999951	0.49507	-1.0143	-2.01992	15.0608	30.4216	-3.40987	-1.19654
Ptpn4	Ptpn4	1	119652467	119837614	185147	-	5774.85	936.858	561.886	577.485	protein_coding	ensembl_havana	0.00854898	0.999951	1.3407	0.42299	1.3407	661.131	493.123	1.07752	1.66817
Zfp654	Zfp654	16	64780347	64851653	71306	-	2485.99	293.268	247.33	248.599	protein_coding	ensembl_havana	0.00863454	0.999951	1.1771	0.235241	1.1771	268.751	228.315	1.04223	1.32943
Ccdc117	Ccdc117	11	5528887	5542188	13301	-	4720.34	567.136	470.033	472.034	protein_coding	ensembl_havana	0.0090095	0.999951	1.15064	0.202433	1.15064	504.772	438.69	1.03564	1.27841
Slc29a1	Slc29a1	17	45585200	45599607	14407	-	13654.4	1566.1	1360.3	1365.44	protein_coding	ensembl_havana	0.00909117	0.999951	0.881539	-0.181904	-1.13438	1279.14	1451.03	-1.2471	-1.03185
Gja4	Gja4	4	127311421	127314040	2619	-	2547.32	314.434	252.481	254.732	protein_coding	ensembl_havana	0.00909368	0.999951	0.826402	-0.275084	-1.21006	230.55	278.98	-1.39646	-1.04855
Itpr3	Itpr3	17	27057304	27122224	64920	+	4506.59	615.564	442.756	450.659	protein_coding	ensembl_havana	0.00932215	0.999951	0.784147	-0.350803	-1.27527	396.327	505.424	-1.53182	-1.06169
Pcgf2	Pcgf2	11	97688823	97700498	11675	-	710.87	96.2947	70.0952	71.087	protein_coding	ensembl_havana	0.00973273	0.999951	0.755956	-0.403626	-1.32283	61.4013	81.2234	-1.63539	-1.07001
Ccn5	Ccn5	2	163820861	163833147	12286	+	1244.07	289.661	113.035	124.407	protein_coding	ensembl_havana	0.00973528	0.999951	0.590699	-0.759506	-1.69291	92.5736	156.719	-2.52336	-1.13577
Gm10273	Gm10273	10	59395755	59396385	630	+	529.901	78.6236	51.5177	52.9901	processed_pseudogene	havana	0.00981829	0.999951	1.42499	0.510956	1.42499	62.4024	43.7914	1.08909	1.8645
Otud4	Otud4	8	79639618	79677725	38107	+	13411.6	1535.92	1336.59	1341.16	protein_coding	ensembl_havana	0.0100273	0.999951	1.12837	0.174235	1.12837	1422.2	1260.41	1.02926	1.23701
Anxa8	Anxa8	14	34085981	34100572	14591	+	170.329	56.8399	12.4746	17.0329	protein_coding	ensembl_havana	0.0100425	0.999951	0.379122	-1.39927	-2.63767	9.34739	24.6553	-5.51964	-1.26047
Grina	Grina	15	76246764	76249905	3141	+	13234	1516.64	1317.95	1323.4	protein_coding	ensembl_havana	0.0100646	0.999951	0.878146	-0.187467	-1.13876	1238.39	1410.23	-1.25722	-1.03147
Stimate	Stimate	14	30825590	30877211	51621	+	2891.95	347.086	287.305	289.195	protein_coding	ensembl_havana	0.0102451	0.999951	0.846274	-0.240803	-1.18165	265.147	313.311	-1.34223	-1.04028
Cbl	Cbl	9	44142976	44234050	91074	-	7582.37	860.467	754.949	758.237	protein_coding	ensembl_havana	0.010406	0.999951	1.14467	0.194926	1.14467	809.23	706.958	1.03226	1.26931
Mturn	Mturn	6	54681624	54703852	22228	+	6071.54	692.444	601.363	607.154	protein_coding	ensembl_havana	0.0104749	0.999951	0.832737	-0.264067	-1.20086	552.271	663.2	-1.38152	-1.04382
Top1	Top1	2	160645888	160722765	76877	+	7364.53	807.398	734.189	736.453	protein_coding	ensembl_havana	0.0105761	0.999951	1.12628	0.17156	1.12628	780.203	692.728	1.02813	1.23379
Erbb3	Erbb3	10	128567523	128589653	22130	-	3644.93	439.111	362.165	364.493	protein_coding	ensembl_havana	0.0107741	0.999951	1.17723	0.235395	1.17723	394.357	334.988	1.03847	1.33452
Epha4	Epha4	1	77367185	77515089	147904	-	7370.16	989.351	722.258	737.016	protein_coding	ensembl_havana	0.0107748	0.999951	1.28309	0.359619	1.28309	828.484	645.696	1.05937	1.55405
Gca	Gca	2	62664285	62694110	29825	+	1896.95	247.719	187.369	189.695	protein_coding	ensembl_havana	0.0107857	0.999951	1.24464	0.315725	1.24464	210.197	168.882	1.05191	1.47267
Galnt6	Galnt6	15	100691813	100729377	37564	-	127.886	24.2254	11.8466	12.7886	protein_coding	ensembl_havana	0.0109049	0.999951	0.529615	-0.916984	-1.88816	8.84499	16.7008	-3.08008	-1.15749
Gm5165	Gm5165	17	17234872	17266064	31192	+	593.637	81.2152	58.1554	59.3637	lincRNA	havana	0.0109766	0.999951	1.3689	0.453015	1.3689	68.1283	49.7687	1.07469	1.74364
Ngef	Ngef	1	87476834	87573871	97037	-	122.759	33.8621	9.53605	12.2759	protein_coding	ensembl_havana	0.0110215	0.999951	0.399086	-1.32523	-2.50573	7.01456	17.5766	-5.08769	-1.23409
Igfbp5	Igfbp5	1	72857932	72874885	16953	-	38084	5996	3704.73	3808.4	protein_coding	ensembl_havana	0.0112928	0.999951	0.754712	-0.406001	-1.32501	3276.01	4340.74	-1.64728	-1.06578
Plxnc1	Plxnc1	10	94790866	94944836	153970	-	778.691	116.099	75.4109	77.8691	protein_coding	ensembl_havana	0.0112966	0.999951	0.716191	-0.481584	-1.39628	64.9588	90.7004	-1.80771	-1.07849
Jmjd4	Jmjd4	11	59450045	59458568	8523	+	3170.26	375.428	315.12	317.026	protein_coding	ensembl_havana	0.0114109	0.999951	1.17523	0.232942	1.17523	342.803	291.691	1.03704	1.33183
Colq	Colq	14	31523082	31591344	68262	-	1718.44	339.829	159.885	171.844	protein_coding	ensembl_havana	0.011528	0.999951	1.5646	0.645796	1.5646	209.368	133.815	1.10555	2.21426
Cbx4	Cbx4	11	119077573	119086222	8649	-	1450.02	173.952	143.729	145.002	protein_coding	ensembl_havana	0.0116485	0.999951	0.813255	-0.298221	-1.22963	129.969	159.814	-1.44385	-1.04719
Tmem200b	Tmem200b	4	131921200	131923141	1941	+	955.127	140.286	93.7276	95.5127	protein_coding	ensembl_havana	0.0117509	0.999951	0.76198	-0.392176	-1.31237	82.5903	108.389	-1.62141	-1.06223
Ythdf3	Ythdf3	3	16183212	16217038	33826	+	8173.61	896.244	815.67	817.361	protein_coding	ensembl_havana	0.0120253	0.999951	1.10995	0.150495	1.10995	860.344	775.119	1.02317	1.20409
Lsm12	Lsm12	11	102162497	102185297	22800	-	3279.23	414.225	325.94	327.923	protein_coding	ensembl_havana	0.0120323	0.999951	1.17569	0.233514	1.17569	353.629	300.783	1.03617	1.33401
Cytl1	Cytl1	5	37735519	37739821	4302	+	2590.41	971.119	182.783	259.041	protein_coding	ensembl_havana	0.0121335	0.999951	0.335802	-1.57432	-2.97794	130.222	387.795	-6.98614	-1.26939
Id3	Id3	4	136143497	136145756	2259	+	7076.24	877.994	700.968	707.624	protein_coding	ensembl_havana	0.0122936	0.999951	0.834648	-0.260761	-1.19811	644.13	771.739	-1.38022	-1.04003
Lin7c	Lin7c	2	109890853	109901004	10151	+	4545.03	537.467	452.491	454.503	protein_coding	ensembl_havana	0.0122942	0.999951	1.15083	0.202676	1.15083	485.728	422.068	1.03097	1.28462
Gm4742	Gm4742	14	52368918	52369689	771	-	207.878	33.7015	19.5402	20.7878	processed_pseudogene	havana	0.0123375	0.999951	1.68312	0.751141	1.68312	26.1149	15.5157	1.11947	2.53058
Rev3l	Rev3l	10	39732118	39875212	143094	+	3356.57	394.768	333.375	335.657	protein_coding	ensembl_havana	0.0124428	0.999951	1.17807	0.23643	1.17807	363.059	308.18	1.036	1.33963
Smoc1	Smoc1	12	81026808	81186415	159607	+	881.143	286.618	69.2816	88.1143	protein_coding	ensembl_havana	0.0124576	0.999951	0.401943	-1.31494	-2.48792	50.4797	125.589	-5.0851	-1.21723
Reck	Reck	4	43875530	43944807	69277	+	1984.52	384.576	187.411	198.452	protein_coding	ensembl_havana	0.0125614	0.999951	0.67163	-0.574261	-1.48891	159.525	237.519	-2.03524	-1.08924
Clec3b	Clec3b	9	123150946	123157433	6487	+	6693.46	797.421	661.64	669.346	protein_coding	ensembl_havana	0.0126007	0.999951	0.823	-0.281035	-1.21507	604.71	734.763	-1.41599	-1.04265
Herc3	Herc3	6	58831465	58920399	88934	+	7917.46	895.778	789.605	791.746	protein_coding	ensembl_havana	0.0126633	0.999951	1.11978	0.163214	1.11978	836.238	746.788	1.02449	1.22393
Socs4	Socs4	14	47276931	47296103	19172	+	2575.08	294.409	256.397	257.508	protein_coding	ensembl_havana	0.0127521	0.999951	1.16466	0.219912	1.16466	276.872	237.727	1.03301	1.31309
Slc26a11	Slc26a11	11	119355557	119381080	25523	+	839.398	111.033	82.0074	83.9398	protein_coding	ensembl_havana	0.0127563	0.999951	0.748413	-0.418093	-1.33616	71.8156	95.9571	-1.67844	-1.06368
Kpna4	Kpna4	3	69067149	69127114	59965	-	16679.2	1927.33	1662.91	1667.92	protein_coding	ensembl_havana	0.0127926	0.999951	1.11852	0.161585	1.11852	1760.32	1573.8	1.02411	1.22162
Ptgs1	Ptgs1	2	36230426	36252273	21847	+	2212.3	336.203	216.283	221.23	protein_coding	ensembl_havana	0.0130458	0.999951	0.76625	-0.384113	-1.30506	191.801	250.311	-1.61035	-1.05764
Cercam	Cercam	2	29869164	29882841	13677	+	810.269	145.654	77.9988	81.0269	protein_coding	ensembl_havana	0.0132198	0.999951	0.700974	-0.512567	-1.42659	66.6284	95.0512	-1.88951	-1.07708
Padi2	Padi2	4	140906344	140952587	46243	+	249.865	40.5445	23.4717	24.9865	protein_coding	ensembl_havana	0.0134826	0.999951	0.617471	-0.695557	-1.61951	19.101	30.9343	-2.37399	-1.10481
Rybp	Rybp	6	100228565	100287486	58921	-	2719.92	326.36	270.829	271.992	protein_coding	ensembl_havana	0.01363	0.999951	1.16076	0.215066	1.16076	291.469	251.103	1.03111	1.30671
Synj2bp	Synj2bp	12	81497941	81532912	34971	-	9732.41	1131.2	969.413	973.241	protein_coding	ensembl_havana	0.0140315	0.999951	1.13381	0.181176	1.13381	1033.79	911.784	1.02571	1.2533
Rps12-ps19	Rps12-ps19	11	75070814	75071214	400	-	178.47	27.9565	17.0021	17.847	processed_pseudogene	havana	0.0140503	0.999951	0.598991	-0.739394	-1.66947	13.4433	22.4433	-2.51308	-1.10906
Mettl27	Mettl27	5	134932368	134942638	10270	+	261.688	41.1582	24.6888	26.1688	protein_coding	ensembl_havana	0.0140942	0.999951	0.621103	-0.687095	-1.61004	20.2438	32.5933	-2.35491	-1.10077
Map3k7cl	Map3k7cl	16	87553330	87595337	42007	+	261.558	56.8399	23.6305	26.1558	protein_coding	ensembl_havana	0.0144055	0.999951	0.565927	-0.821313	-1.76701	18.8423	33.2945	-2.78785	-1.11998
Ptges3l	Ptges3l	11	101418812	101425334	6522	-	4278.27	508.87	425.937	427.827	protein_coding	ensembl_havana	0.014456	0.999951	1.14848	0.19972	1.14848	456.734	397.687	1.02788	1.28322
Kcnab1	Kcnab1	3	64949196	65378224	429028	+	322.483	81.0271	28.4801	32.2483	protein_coding	ensembl_havana	0.0147168	0.999951	0.543342	-0.880067	-1.84046	22.6372	41.6628	-3.00466	-1.12735
Lrp3	Lrp3	7	35200027	35215499	15472	-	2666.91	302.722	265.523	266.691	protein_coding	ensembl_havana	0.0149243	0.999951	0.863283	-0.212095	-1.15837	247.426	286.61	-1.30393	-1.02906
Lgals3bp	Lgals3bp	11	118392751	118402093	9342	-	9683.3	1197.18	958.672	968.33	protein_coding	ensembl_havana	0.0149288	0.999951	1.19769	0.260251	1.19769	1055.34	881.146	1.03576	1.38492
Bmi1	Bmi1	2	18677018	18686630	9612	+	6026.62	722.207	599.42	602.662	protein_coding	ensembl_havana	0.0149374	0.999951	1.15508	0.207997	1.15508	645.284	558.648	1.02847	1.29728
Atp2a3	Atp2a3	11	72961169	72993045	31876	+	5344.79	662.164	527.708	534.479	protein_coding	ensembl_havana	0.0150645	0.999951	0.817586	-0.290557	-1.22311	481.277	588.656	-1.43877	-1.03978
Smchd1	Smchd1	17	71344489	71475344	130855	-	5141.26	596.263	512.226	514.126	protein_coding	ensembl_havana	0.0150936	0.999951	1.13641	0.184478	1.13641	546.449	480.857	1.02505	1.25986
Gdf10	Gdf10	14	33923587	33937984	14397	+	698.033	148.751	60.583	69.8033	protein_coding	ensembl_havana	0.0153328	0.999951	0.551093	-0.859633	-1.81458	49.6565	90.1055	-2.93748	-1.12092
Prkaca-ps1	Prkaca-ps1	X	161485567	161486486	919	-	173.078	25.8361	16.234	17.3078	processed_pseudogene	havana	0.015477	0.999951	1.69711	0.763082	1.69711	21.7454	12.8131	1.10598	2.6042
Gm19209	Gm19209	19	3821764	3822390	626	-	107.618	20.7853	9.15466	10.7618	processed_pseudogene	havana	0.0155565	0.999951	1.98508	0.989197	1.98508	14.2745	7.19088	1.139	3.45965
Per2	Per2	1	91415982	91459325	43343	-	6138.83	813.142	589.629	613.883	protein_coding	ensembl_havana	0.0157042	0.999951	0.724354	-0.465233	-1.38054	516.062	712.445	-1.79339	-1.06273
Rfx2	Rfx2	17	56775897	56831014	55117	-	774.049	134.239	74.8032	77.4049	protein_coding	ensembl_havana	0.0157941	0.999951	0.714571	-0.484851	-1.39944	64.4204	90.1526	-1.83855	-1.06521
Gimap6	Gimap6	6	48701582	48708226	6644	-	6418	793.649	635.909	641.8	protein_coding	ensembl_havana	0.0158731	0.999951	1.19201	0.253399	1.19201	697.646	585.267	1.03345	1.3749
Knstrn	Knstrn	2	118814003	118853958	39955	+	188.399	32.2907	16.9835	18.8399	protein_coding	ensembl_havana	0.0158763	0.999951	1.78646	0.837106	1.78646	24.1501	13.5184	1.11482	2.86274
Cnot6	Cnot6	11	49671503	49712724	41221	-	3652.2	422.524	363.749	365.22	protein_coding	ensembl_havana	0.0158998	0.999951	1.14683	0.197652	1.14683	389.778	339.874	1.02597	1.28193
Rsl1d1	Rsl1d1	16	11192970	11203332	10362	-	7579.99	872.957	755.332	757.999	protein_coding	ensembl_havana	0.0159112	0.999951	1.12834	0.174199	1.12834	802.963	711.634	1.02284	1.24471
Fgfrl1	Fgfrl1	5	108692382	108706925	14543	+	3857.23	447.117	383.382	385.723	protein_coding	ensembl_havana	0.0159421	0.999951	0.858053	-0.220861	-1.16543	356.579	415.567	-1.31993	-1.02901
Evc	Evc	5	37289098	37336895	47797	-	1923.88	269.687	189.526	192.388	protein_coding	ensembl_havana	0.0160854	0.999951	0.798998	-0.323736	-1.25157	170.985	213.999	-1.50248	-1.04255
Rbm12b1	Rbm12b1	4	12140264	12146732	6468	+	882.724	113.953	85.9628	88.2724	protein_coding	ensembl_havana	0.0162562	0.999951	1.34387	0.426394	1.34387	101.586	75.5919	1.05602	1.71019
Gapdh-ps15	Gapdh-ps15	Y	38619783	38620785	1002	+	416.098	62.3514	39.4389	41.6098	processed_pseudogene	havana	0.0162728	0.999951	1.50816	0.592789	1.50816	50.0898	33.2125	1.07866	2.10868
Magi3	Magi3	3	104013259	104220375	207116	-	8042.45	1089.73	797.461	804.245	protein_coding	ensembl_havana	0.0163261	0.999951	1.18295	0.24239	1.18295	871.825	736.992	1.03138	1.3568
Slc4a8	Slc4a8	15	100761747	100823969	62222	+	1281.44	183.576	124.416	128.144	protein_coding	ensembl_havana	0.0166027	0.999951	0.742731	-0.429089	-1.34638	109.339	147.212	-1.71734	-1.05555
Dock6	Dock6	9	21799860	21852636	52776	-	12942.3	1539.94	1288.1	1294.23	protein_coding	ensembl_havana	0.0166926	0.999951	0.876731	-0.189794	-1.1406	1209.81	1379.91	-1.27034	-1.02411
CT010467.2	CT010467.2	17	39848103	39848828	725	-	520.651	72.221	50.1121	52.0651	pseudogene	ensembl	0.016747	0.999951	0.698287	-0.518107	-1.43208	42.947	61.5034	-1.92198	-1.06704
Adamtsl1	Adamtsl1	4	85514172	86428386	914214	+	751.964	122.137	71.6664	75.1964	protein_coding	ensembl_havana	0.0168695	0.999951	0.68488	-0.546077	-1.46011	61.2426	89.4209	-1.99167	-1.07042
Mybpc1	Mybpc1	10	88518279	88605153	86874	-	86.2484	27.9565	5.53095	8.62484	protein_coding	ensembl_havana	0.0171835	0.999951	0.321003	-1.63934	-3.11524	4.2133	13.1254	-7.93261	-1.22339
Pthlh	Pthlh	6	147252101	147264184	12083	-	154.468	43.537	12.3611	15.4468	protein_coding	ensembl_havana	0.0172216	0.999951	0.445197	-1.16749	-2.2462	9.48744	21.3107	-4.37153	-1.15415
Chml	Chml	1	175682237	175692902	10665	-	1454.03	182.321	143.878	145.403	protein_coding	ensembl_havana	0.0172621	0.999951	1.2274	0.295603	1.2274	159.859	130.242	1.0369	1.45289
Gm18736	Gm18736	17	65438128	65438698	570	-	148.136	26.2442	14.0083	14.8136	processed_pseudogene	havana	0.0174212	0.999951	0.579572	-0.786941	-1.72541	10.8839	18.7793	-2.70499	-1.10058
Lrrc45	Lrrc45	11	120713925	120721129	7204	+	1425.82	179.388	140.896	142.582	protein_coding	ensembl_havana	0.0176158	0.999951	0.807124	-0.309139	-1.23897	127.653	158.159	-1.47878	-1.03805
Panx1	Panx1	9	15002128	15045479	43351	-	318.651	43.4879	31.063	31.8651	protein_coding	ensembl_havana	0.0176742	0.999951	0.694138	-0.526706	-1.44064	26.2207	37.7745	-1.9478	-1.06552
Gspt2	Gspt2	X	94636069	94643245	7176	+	109.46	24.1872	9.43687	10.946	protein_coding	ensembl_havana	0.0178925	0.999951	0.479499	-1.0604	-2.08551	7.11076	14.8296	-3.8321	-1.13498
Lnpep	Lnpep	17	17521410	17625051	103641	-	33731	3974.5	3362.16	3373.1	protein_coding	ensembl_havana	0.0180179	0.999951	1.11615	0.158525	1.11615	3557.47	3187.28	1.01901	1.22254
Ntrk3	Ntrk3	7	78175959	78738013	562054	-	252.862	74.9803	20.6874	25.2862	protein_coding	ensembl_havana	0.0181709	0.999951	0.478797	-1.06252	-2.08857	16.3243	34.0944	-3.84806	-1.13359
Ppp1r2-ps6	Ppp1r2-ps6	17	6253903	6254524	621	+	157.037	29.8049	14.3316	15.7037	processed_pseudogene	ensembl_havana	0.0182375	0.999951	1.81339	0.858688	1.81339	20.1687	11.1221	1.10633	2.97232
Golm1	Golm1	13	59634626	59675812	41186	-	1732.79	236.498	169.502	173.279	protein_coding	ensembl_havana	0.0182458	0.999951	0.774488	-0.368686	-1.29118	151.333	195.397	-1.59637	-1.04433
Ctdsp2	Ctdsp2	10	126978717	126999976	21259	+	38649.4	4266.2	3853.5	3864.94	protein_coding	ensembl_havana	0.018289	0.999951	0.899926	-0.152122	-1.1112	3662.06	4069.29	-1.21291	-1.01802
Aldh1a3	Aldh1a3	7	66390890	66427518	36628	-	329.203	67.7242	30.9917	32.9203	protein_coding	ensembl_havana	0.0183744	0.999951	0.635452	-0.654146	-1.57368	25.5378	40.1884	-2.29401	-1.07954
Gm20721	Gm20721	2	174330319	174346713	16394	-	3108.27	355.195	309.056	310.827	protein_coding	ensembl	0.0187155	0.999951	0.861129	-0.215699	-1.16127	288.215	334.694	-1.31541	-1.02519
Igsf23	Igsf23	7	19937305	19950757	13452	-	350.541	65.7655	32.9118	35.0541	protein_coding	ensembl_havana	0.0187323	0.999951	1.58423	0.663784	1.58423	42.8331	27.0372	1.0795	2.32496
Brd3os	Brd3os	2	27442324	27444222	1898	+	416.286	62.1256	40.2756	41.6286	protein_coding	havana	0.0187506	0.999951	0.699412	-0.515786	-1.42977	34.5628	49.4169	-1.92636	-1.0612
Scarf2	Scarf2	16	17797282	17808294	11012	+	1325	215.11	125.888	132.5	protein_coding	ensembl_havana	0.0190173	0.999951	0.689483	-0.536413	-1.45036	108.336	157.126	-1.97892	-1.06298
Pgam1-ps2	Pgam1-ps2	7	27469771	27470536	765	-	735.993	90.462	72.6921	73.5993	processed_pseudogene	havana	0.0191077	0.999951	1.27867	0.354644	1.27867	82.5441	64.5547	1.04104	1.57053
Gm7292	Gm7292	6	117716342	117718869	2527	+	1336.97	176.098	132.034	133.697	lincRNA	ensembl_havana	0.0192374	0.999951	1.24293	0.313748	1.24293	148.408	119.402	1.03602	1.49116
Ghitm	Ghitm	14	37120092	37135273	15181	-	95770.8	10466.9	9559.14	9577.08	protein_coding	ensembl_havana	0.0193519	0.999951	1.09069	0.125246	1.09069	9992.5	9161.6	1.01416	1.17301
Atp2a1	Atp2a1	7	126445858	126463109	17251	-	147.399	23.9635	13.7296	14.7399	protein_coding	ensembl_havana	0.0194027	0.999951	1.75249	0.809409	1.75249	18.6723	10.6547	1.09489	2.80505
Pafah1b1	Pafah1b1	11	74673949	74724671	50722	-	35397.1	3933.44	3532.73	3539.71	protein_coding	ensembl_havana	0.0194542	0.999951	1.09407	0.129708	1.09407	3697.61	3379.68	1.0146	1.17977
5730455P16Rik	5730455P16Rik	11	80360492	80378035	17543	-	6680.25	724.931	666.917	668.025	protein_coding	ensembl_havana	0.0195331	0.999951	1.10165	0.13967	1.10165	700.742	636.083	1.01568	1.19491
Naa15	Naa15	3	51415148	51476508	61360	+	10643.5	1267.79	1060.43	1064.35	protein_coding	ensembl_havana	0.0197136	0.999951	1.12521	0.170191	1.12521	1126.07	1000.76	1.01899	1.2425
Nol11	Nol11	11	107166663	107189382	22719	-	3654.39	432.485	364.042	365.439	protein_coding	ensembl_havana	0.0197399	0.999951	1.13981	0.188797	1.13981	388.884	341.182	1.02106	1.27237
Rasl12	Rasl12	9	65398506	65414854	16348	+	2343.06	353.133	229.098	234.306	protein_coding	ensembl_havana	0.0197572	0.999951	0.774512	-0.368641	-1.29114	204.599	264.165	-1.6006	-1.0415
Knl1	Knl1	2	119047119	119105502	58383	+	78.8716	16.4486	6.6163	7.88716	protein_coding	ensembl_havana	0.0198574	0.999951	2.31163	1.20891	2.31163	10.9473	4.73576	1.14201	4.67916
Cbfb	Cbfb	8	105170674	105217990	47316	+	2329.18	291.963	231.18	232.918	protein_coding	ensembl_havana	0.0199717	0.999951	1.18638	0.246571	1.18638	252.501	212.832	1.02732	1.37008
Nufip2	Nufip2	11	77686155	77741922	55767	+	5500.5	606.543	548.516	550.05	protein_coding	ensembl_havana	0.0200203	0.999951	1.12035	0.163949	1.12035	581.915	519.404	1.01804	1.23294
Prr11	Prr11	11	87089153	87108709	19556	-	124.531	25.0253	11.4247	12.4531	protein_coding	ensembl_havana	0.0200518	0.999951	1.86777	0.901317	1.86777	16.1713	8.65808	1.10316	3.16235
Eif5	Eif5	12	111538016	111546753	8737	+	22641.8	2723.83	2253.3	2264.18	protein_coding	ensembl_havana	0.0200849	0.999951	1.1367	0.184857	1.1367	2407.89	2118.31	1.02031	1.26638
Zc3h12c	Zc3h12c	9	52111344	52168573	57229	-	1745.13	228.223	172.807	174.513	protein_coding	ensembl_havana	0.0201652	0.999951	1.21095	0.27614	1.21095	191.083	157.796	1.03038	1.42316
Smc2	Smc2	4	52439243	52488261	49018	+	657.792	90.4675	64.8139	65.7792	protein_coding	ensembl_havana	0.02017	0.999951	1.3007	0.379283	1.3007	74.3506	57.1622	1.04196	1.62368
Mitf	Mitf	6	97807052	98021350	214298	+	8252.21	930.1	823.269	825.221	protein_coding	ensembl_havana	0.0201903	0.999951	1.10901	0.149275	1.10901	867.323	782.068	1.01629	1.21019
Gli1	Gli1	10	127329882	127341975	12093	-	296.843	61.6774	26.0363	29.6843	protein_coding	ensembl_havana	0.0202245	0.999951	0.553031	-0.854569	-1.80822	21.1876	38.3117	-2.9811	-1.09679
Enpep	Enpep	3	129269175	129332721	63546	-	2407.32	332.875	235.762	240.732	protein_coding	ensembl_havana	0.020312	0.999951	1.28105	0.357323	1.28105	270.207	210.927	1.03924	1.57912
Angptl7	Angptl7	4	148495183	148500461	5278	-	1835.7	659.101	116.259	183.57	protein_coding	ensembl_havana	0.0204336	0.999951	0.306209	-1.70741	-3.26575	86.0718	281.089	-8.88218	-1.20073
Mettl25	Mettl25	10	105763189	105841381	78192	-	523.044	73.4731	51.4571	52.3044	protein_coding	ensembl_havana	0.0204681	0.999951	1.33221	0.413819	1.33221	59.6429	44.77	1.04526	1.69792
Atrx	Atrx	X	105797615	105929404	131789	-	11690.5	1337.39	1165.37	1169.05	protein_coding	ensembl_havana	0.0204938	0.999951	1.11668	0.159216	1.11668	1233.17	1104.32	1.01716	1.22594
Ltbp4	Ltbp4	7	27305136	27337693	32557	-	112782	15674.1	11123.1	11278.2	protein_coding	ensembl_havana	0.0204982	0.999951	0.821778	-0.283179	-1.21687	10175.3	12382.1	-1.43665	-1.03072
Mir100hg	Mir100hg	9	41327077	41716995	389918	+	810.928	102.476	79.2549	81.0928	processed_transcript	ensembl_havana	0.0205627	0.999951	0.755207	-0.405057	-1.32414	69.6858	92.2738	-1.67929	-1.0441
Clasp1	Clasp1	1	118389058	118612679	223621	+	88411.1	11669.3	8784.99	8841.11	protein_coding	ensembl_havana	0.0206774	0.999951	1.15209	0.204252	1.15209	9465	8215.51	1.02189	1.29888
Fam180a	Fam180a	6	35312668	35326142	13474	-	83.8158	24.1872	6.34106	8.38158	protein_coding	ensembl_havana	0.0207219	0.999951	0.390428	-1.35687	-2.56129	4.69498	12.0252	-5.68291	-1.15437
Igf2r	Igf2r	17	12682406	12769665	87259	-	60876.3	7042.58	6068.24	6087.63	protein_coding	ensembl_havana	0.020836	0.999951	1.11289	0.154305	1.11289	6413.01	5762.5	1.01638	1.21856
Mpnd	Mpnd	17	56005711	56016791	11080	+	8286.2	900.817	827.437	828.62	protein_coding	ensembl_havana	0.0208379	0.999951	0.914344	-0.129191	-1.09368	792.047	866.246	-1.17998	-1.01369
Stim1	Stim1	7	102267806	102437320	169514	+	5044.36	598.634	502.829	504.436	protein_coding	ensembl_havana	0.0210539	0.999951	0.888891	-0.169922	-1.125	474.785	534.133	-1.24339	-1.01788
Spp1	Spp1	5	104435118	104441051	5933	+	266.179	135.448	13.8414	26.6179	protein_coding	ensembl_havana	0.0213941	0.999951	0.243163	-2.04	-4.11246	10.394	42.7451	-13.715	-1.23313
Amigo2	Amigo2	15	97244125	97247288	3163	-	891.939	157.217	84.7985	89.1939	protein_coding	ensembl_havana	0.0216407	0.999951	0.691221	-0.532781	-1.44671	72.9076	105.477	-1.98269	-1.05563
Prdm4	Prdm4	10	85891966	85917143	25177	-	3225.5	364.017	321.69	322.55	protein_coding	ensembl_havana	0.0216706	0.999951	1.13048	0.17693	1.13048	342.224	302.725	1.01812	1.25524
Tstd3	Tstd3	4	21757382	21767213	9831	-	3109.37	346	309.228	310.937	protein_coding	ensembl_havana	0.0216897	0.999951	1.15423	0.206926	1.15423	333.524	288.959	1.0212	1.30458
Ifitm10	Ifitm10	7	142325837	142373754	47917	-	344.639	46.1756	32.0652	34.4639	protein_coding	ensembl_havana	0.0218207	0.999951	0.648472	-0.624883	-1.54209	27.1993	41.9436	-2.23287	-1.06501
Itga6	Itga6	2	71745616	71858417	112801	+	14145.4	2139.6	1385.77	1414.54	protein_coding	ensembl_havana	0.0220808	0.999951	1.26153	0.335176	1.26153	1577.86	1250.75	1.03396	1.53919
Adamts9	Adamts9	6	92772699	92943493	170794	-	5867.24	861.497	576.486	586.724	protein_coding	ensembl_havana	0.0220876	0.999951	1.24708	0.31855	1.24708	651.001	522.022	1.03224	1.50663
Fzd2	Fzd2	11	102604396	102608059	3663	+	802.888	163.264	75.0081	80.2888	protein_coding	ensembl_havana	0.0221092	0.999951	0.656067	-0.608086	-1.52424	63.5652	96.8883	-2.18688	-1.06238
Cuedc1	Cuedc1	11	88098058	88194141	96083	+	12198.4	1344.72	1216.04	1219.84	protein_coding	ensembl_havana	0.0221221	0.999951	0.89707	-0.156707	-1.11474	1154	1286.41	-1.22343	-1.01571
Myocd	Myocd	11	65176561	65269990	93429	-	8761.09	1219.85	864.448	876.109	protein_coding	ensembl_havana	0.0222171	0.999951	1.21542	0.281449	1.21542	960.873	790.572	1.02826	1.43663
Nav3	Nav3	10	109681259	110456205	774946	-	1844.9	269.304	179.504	184.49	protein_coding	ensembl_havana	0.0223704	0.999951	1.31903	0.399478	1.31903	209.839	159.086	1.04007	1.67281
3110082I17Rik	3110082I17Rik	5	139359739	139460528	100789	-	581.929	74.6146	57.3361	58.1929	protein_coding	ensembl_havana	0.0223767	0.999951	0.765357	-0.385796	-1.30658	50.5512	66.0493	-1.64361	-1.03866
Daam1	Daam1	12	71831078	71992334	161256	+	19672.2	2244.6	1957.17	1967.22	protein_coding	ensembl_havana	0.0225303	0.999951	1.13829	0.186864	1.13829	2094.72	1840.24	1.01841	1.27227
H2bc21	H2bc21	3	96221119	96223739	2620	+	1534.23	187.179	151.945	153.423	protein_coding	ensembl_havana	0.0225354	0.999951	1.21436	0.280195	1.21436	167.924	138.282	1.02773	1.43488
Cul5	Cul5	9	53614582	53670015	55433	-	9738.06	1079.5	971.675	973.806	protein_coding	ensembl_havana	0.0226177	0.999951	1.10234	0.14057	1.10234	1020.54	925.791	1.01376	1.19866
Myl1	Myl1	1	66924295	66945405	21110	-	4901.23	803	469.077	490.123	protein_coding	ensembl_havana	0.0227788	0.999951	1.38475	0.469621	1.38475	568.851	410.798	1.04638	1.83252
Rps28	Rps28	17	33819027	33824563	5536	-	10918.1	1146.89	1090.22	1091.81	protein_coding	ensembl_havana	0.0228051	0.999951	0.917797	-0.123753	-1.08957	1044.91	1138.5	-1.17307	-1.012
Tyw1	Tyw1	5	130255619	130341564	85945	+	1847.94	223.076	183.623	184.794	protein_coding	ensembl_havana	0.0229115	0.999951	0.845859	-0.24151	-1.18223	169.319	200.174	-1.36565	-1.02345
Slc7a1	Slc7a1	5	148327410	148399905	72495	-	9660.62	1234.69	953.423	966.062	protein_coding	ensembl_havana	0.0231114	0.999951	1.21174	0.277077	1.21174	1058.28	873.36	1.0267	1.43013
Arl5a	Arl5a	2	52397951	52424902	26951	-	8444.65	1012.17	841.348	844.465	protein_coding	ensembl_havana	0.0231565	0.999951	1.12467	0.169503	1.12467	893.314	794.289	1.01621	1.2447
Fastkd2	Fastkd2	1	63730614	63754656	24042	+	4840.22	535.23	482.16	484.022	protein_coding	ensembl_havana	0.0231815	0.999951	1.13167	0.178453	1.13167	513.814	454.032	1.01706	1.2592
Fkbp8	Fkbp8	8	70527724	70535329	7605	+	23633.4	2521.48	2359.4	2363.34	protein_coding	ensembl_havana	0.0232013	0.999951	0.919569	-0.12097	-1.08747	2264.89	2462.99	-1.16911	-1.01152
Sntb2	Sntb2	8	106935750	107019715	83965	+	5113.64	644.589	507.791	511.364	protein_coding	ensembl_havana	0.0232406	0.999951	0.858737	-0.219711	-1.1645	472.329	550.027	-1.32819	-1.02099
Rbm18	Rbm18	2	36116079	36136774	20695	-	5406.33	622.508	538.489	540.633	protein_coding	ensembl_havana	0.0232499	0.999951	1.13292	0.180041	1.13292	573.284	506.026	1.01716	1.26185
Cntnap1	Cntnap1	11	101170523	101190725	20202	+	845.578	119.519	82.4556	84.5578	protein_coding	ensembl_havana	0.0233225	0.999951	0.753292	-0.408719	-1.32751	72.5312	96.2856	-1.69573	-1.03924
Snx5	Snx5	2	144250123	144270907	20784	-	10300.8	1153.84	1028.34	1030.08	protein_coding	ensembl_havana	0.0233454	0.999951	1.09447	0.130226	1.09447	1076.84	983.895	1.01233	1.18327
Gm50269	Gm50269	17	26449388	26464158	14770	-	60.2574	15.9757	5.04	6.02574	lincRNA	havana	0.0234098	0.999951	2.47136	1.30531	2.47136	8.49111	3.4358	1.13024	5.40383
Zfat	Zfat	15	68083764	68258857	175093	-	634.173	81.0271	62.4224	63.4173	protein_coding	ensembl_havana	0.0234734	0.999951	0.768115	-0.380605	-1.30189	55.1891	71.85	-1.63564	-1.03624
Trmt10c	Trmt10c	16	56032609	56037820	5211	-	2270.87	277.292	225.71	227.087	protein_coding	ensembl_havana	0.0235895	0.999951	1.16906	0.225343	1.16906	244.748	209.356	1.02118	1.33834
Alkbh6	Alkbh6	7	30308717	30314305	5588	+	2346.18	301.809	232.868	234.618	protein_coding	ensembl_havana	0.0236306	0.999951	0.845786	-0.241636	-1.18233	215.178	254.412	-1.3669	-1.02269
Dnm1l	Dnm1l	16	16312230	16358960	46730	-	19879.8	2225.64	1984.53	1987.98	protein_coding	ensembl_havana	0.0236886	0.999951	1.08971	0.123942	1.08971	2072.38	1901.78	1.01154	1.17391
Rnf150	Rnf150	8	82863356	83091269	227913	+	7127.12	799.304	710.214	712.712	protein_coding	ensembl_havana	0.0237927	0.999951	1.12381	0.168395	1.12381	753.935	670.876	1.01564	1.2435
Ifitm1	Ifitm1	7	140967221	140969826	2605	+	592.31	82.7703	56.0357	59.231	protein_coding	ensembl_havana	0.0239263	0.999951	0.681165	-0.553923	-1.46807	48.2825	70.8821	-2.04864	-1.05203
Gm5069	Gm5069	1	180326970	180330551	3581	-	663.865	81.9521	64.5054	66.3865	transcribed_processed_pseudogene	ensembl_havana	0.0240027	0.999951	0.742598	-0.429347	-1.34662	56.6605	76.3004	-1.74373	-1.03995
Pear1	Pear1	3	87747890	87824307	76417	-	6499.13	742.144	647.182	649.913	protein_coding	ensembl_havana	0.024065	0.999951	0.882981	-0.179546	-1.13253	609.719	690.524	-1.26184	-1.01647
Npr3	Npr3	15	11839896	11907288	67392	-	4245.35	638.543	406.458	424.535	protein_coding	ensembl_havana	0.0241542	0.999951	0.724973	-0.464001	-1.37936	356.74	492.073	-1.82431	-1.04294
Hexdc	Hexdc	11	121204433	121222656	18223	+	1863.19	212.767	185.592	186.319	protein_coding	ensembl_havana	0.0241598	0.999951	0.86087	-0.216133	-1.16162	172.127	199.945	-1.32319	-1.01977
Bloc1s3	Bloc1s3	7	19504486	19508368	3882	-	713.015	87.8661	70.5275	71.3015	protein_coding	ensembl_havana	0.0242365	0.999951	1.26491	0.339038	1.26491	79.7369	63.0375	1.03107	1.55179
Morrbid	Morrbid	2	128178319	128502766	324447	-	371.667	54.0593	35.923	37.1667	lincRNA	ensembl_havana	0.0243201	0.999951	0.698818	-0.517012	-1.43099	30.5669	43.7408	-1.95473	-1.04757
Rab3d	Rab3d	9	21907491	21918193	10702	-	5506.99	616.772	548.801	550.699	protein_coding	ensembl_havana	0.0244046	0.999951	0.8895	-0.168933	-1.12423	519.035	583.513	-1.24491	-1.01524
Esco1	Esco1	18	10566507	10610353	43846	-	2347.91	277.108	233.047	234.791	protein_coding	ensembl_havana	0.0245484	0.999951	1.17965	0.238362	1.17965	253.854	215.194	1.02142	1.36239
Purb	Purb	11	6467599	6475918	8319	-	9790.38	1083.35	976.717	979.038	protein_coding	ensembl_havana	0.0245658	0.999951	1.10533	0.144471	1.10533	1027.51	929.603	1.01292	1.20616
Oxr1	Oxr1	15	41447482	41861049	413567	+	9161.9	992.463	914.556	916.19	protein_coding	ensembl_havana	0.024697	0.999951	1.09571	0.131867	1.09571	958.383	874.668	1.01171	1.18668
Blcap	Blcap	2	157556362	157571275	14913	-	7647.3	842.787	763.386	764.73	protein_coding	ensembl_havana	0.0250135	0.999951	1.09763	0.134387	1.09763	800.46	729.265	1.01176	1.19078
Boc	Boc	16	44485049	44558898	73849	-	1945.77	333.783	188.242	194.577	protein_coding	ensembl_havana	0.0250891	0.999951	0.746116	-0.422529	-1.34027	166.336	222.936	-1.73175	-1.0373
Gm18939	Gm18939	12	39948444	39950633	2189	-	205.283	27.9418	19.0834	20.5283	transcribed_processed_pseudogene	havana	0.0250987	0.999951	1.59577	0.674249	1.59577	25.17	15.773	1.06015	2.402
Sh3bp1	Sh3bp1	15	78899768	78912052	12284	+	811.565	108.536	80.0389	81.1565	protein_coding	ensembl_havana	0.0251752	0.999951	0.78936	-0.341246	-1.26685	71.6812	90.8093	-1.55833	-1.02989
Gpc3	Gpc3	X	52272426	52613951	341525	-	742.979	147.542	69.8276	74.2979	protein_coding	ensembl_havana	0.0251951	0.999951	0.670189	-0.57736	-1.49212	59.5679	88.8822	-2.11829	-1.05104
Hnrnpk	Hnrnpk	13	58391142	58403344	12202	-	31799.9	3472.51	3175.49	3179.99	protein_coding	ensembl_havana	0.0252161	0.999951	1.08077	0.112064	1.08077	3302.66	3055.83	1.0097	1.15685
Pcdh17	Pcdh17	14	84443563	84539003	95440	+	1448.42	222.057	140.899	144.842	protein_coding	ensembl_havana	0.0252448	0.999951	1.32191	0.402619	1.32191	164.9	124.744	1.03524	1.68795
Cyb5r3	Cyb5r3	15	83153494	83172593	19099	-	21910.5	2473.11	2185.36	2191.05	protein_coding	ensembl_havana	0.0252501	0.999951	0.906951	-0.140904	-1.1026	2084.49	2298.35	-1.20108	-1.01219
Snd1	Snd1	6	28475139	28935163	460024	+	17744.6	1956.16	1767.53	1774.46	protein_coding	ensembl_havana	0.0252744	0.999951	0.89136	-0.165919	-1.12188	1673.21	1877.15	-1.24081	-1.01435
Xntrpc	Xntrpc	7	102065713	102096865	31152	+	380.277	56.1984	35.7015	38.0277	protein_coding	havana	0.0252924	0.999951	0.654981	-0.610474	-1.52676	30.1598	46.0467	-2.21202	-1.05379
Gm17084	Gm17084	13	34034526	34035037	511	+	70.4084	13.8059	5.60224	7.04084	processed_pseudogene	havana	0.0253279	0.999951	2.30382	1.20403	2.30382	9.78589	4.24769	1.10866	4.78738
Wrn	Wrn	8	33234384	33385528	151144	-	1257.23	156.61	124.811	125.723	protein_coding	ensembl_havana	0.0253627	0.999951	1.20556	0.269704	1.20556	137.553	114.099	1.02333	1.42024
Il33	Il33	19	29925114	29960719	35605	+	1109.36	162.054	107.087	110.936	protein_coding	ensembl_havana	0.025672	0.999951	0.73846	-0.437408	-1.35417	94.2392	127.616	-1.76743	-1.03754
Zfp442	Zfp442	2	150407141	150451487	44346	-	377.198	58.268	35.8001	37.7198	protein_coding	ensembl_havana	0.0257325	0.999951	1.48086	0.566433	1.48086	45.0423	30.4163	1.04873	2.09105
Lypd6	Lypd6	2	50066429	50193570	127141	+	132.075	27.18	11.8777	13.2075	protein_coding	ensembl_havana	0.0257938	0.999951	0.537117	-0.896692	-1.86179	9.32994	17.3704	-3.21551	-1.07799
Cmip	Cmip	8	117257064	117459431	202367	+	2833.88	379.739	280.194	283.388	protein_coding	ensembl_havana	0.0257981	0.999951	0.830447	-0.26804	-1.20417	257.099	309.591	-1.41785	-1.0227
Glb1l2	Glb1l2	9	26763044	26806469	43425	-	85.2444	18.1404	6.60228	8.52444	protein_coding	ensembl_havana	0.025817	0.999951	0.421431	-1.24663	-2.37287	5.05562	11.9963	-5.07292	-1.10991
Csnk1g3	Csnk1g3	18	53862122	53955549	93427	+	2078.41	245.47	206.841	207.841	protein_coding	ensembl_havana	0.0258557	0.999951	1.16318	0.218072	1.16318	223.056	191.764	1.01837	1.32857
Crk	Crk	11	75679259	75706909	27650	+	16726.7	1925.09	1668.25	1672.67	protein_coding	ensembl_havana	0.0259053	0.999951	1.10489	0.143902	1.10489	1754.76	1588.18	1.01206	1.20624
Glipr1	Glipr1	10	111985448	112002632	17184	-	105.737	25.9181	8.48531	10.5737	protein_coding	ensembl_havana	0.0259266	0.999951	0.454245	-1.13846	-2.20146	6.62792	14.5911	-4.40842	-1.09935
Ece1	Ece1	4	137862237	137965230	102993	+	26456.7	3334.21	2629.64	2645.67	protein_coding	ensembl_havana	0.0259356	0.999951	0.872829	-0.196229	-1.1457	2466.06	2825.37	-1.29138	-1.01645
Mns1	Mns1	9	72438011	72462026	24015	+	101.244	22.8991	7.88352	10.1244	protein_coding	ensembl_havana	0.0260685	0.999951	0.456736	-1.13057	-2.18945	6.39607	14.0039	-4.3662	-1.09791
Magee1	Magee1	X	105120378	105123928	3550	+	1072.57	140.286	105.203	107.257	protein_coding	ensembl_havana	0.0260948	0.999951	0.780904	-0.356783	-1.28057	93.9943	120.366	-1.59228	-1.02988
3110056K07Rik	3110056K07Rik	12	70991615	71015833	24218	-	340.188	43.3625	33.4064	34.0188	processed_transcript	havana	0.0261683	0.999951	1.38259	0.467371	1.38259	39.3944	28.4933	1.03917	1.83949
Comp	Comp	8	70373558	70382067	8509	+	2257.49	1093.26	96.5247	225.749	protein_coding	ensembl_havana	0.0262232	0.999951	0.215444	-2.21462	-4.64158	80.0252	371.444	-17.967	-1.1991
Selp	Selp	1	164115264	164150027	34763	+	155.777	48.3744	12.7416	15.5777	protein_coding	ensembl_havana	0.0265194	0.999951	0.477686	-1.06587	-2.09343	10.0239	20.9844	-4.02088	-1.08992
Eva1c	Eva1c	16	90826719	90905110	78391	+	261.257	50.7931	22.9576	26.1257	protein_coding	ensembl_havana	0.0265664	0.999951	0.560468	-0.835295	-1.78422	18.792	33.5291	-2.97619	-1.06964
Gli3	Gli3	13	15463235	15730027	266792	+	731.675	123.355	71.1897	73.1675	protein_coding	ensembl_havana	0.0266286	0.999951	0.746125	-0.422511	-1.34026	62.3834	83.6099	-1.73634	-1.03453
Entpd1	Entpd1	19	40612366	40741603	129237	+	4152.44	685.708	404.538	415.244	protein_coding	ensembl_havana	0.0267232	0.999951	0.773781	-0.370002	-1.29236	362.201	468.093	-1.62149	-1.03003
Zfp729b	Zfp729b	13	67589439	67609708	20269	-	851.947	119.555	83.758	85.1947	protein_coding	ensembl_havana	0.0268018	0.999951	1.28827	0.365437	1.28827	95.8741	74.4207	1.02953	1.61204
Nfatc1	Nfatc1	18	80606205	80713072	106867	-	5629.51	647.006	561.264	562.951	protein_coding	ensembl_havana	0.0268052	0.999951	0.894174	-0.161373	-1.11835	531.78	594.717	-1.23474	-1.01293
Borcs6	Borcs6	11	69059717	69061579	1862	+	2423.43	286.41	241.186	242.343	protein_coding	ensembl_havana	0.0270089	0.999951	0.864989	-0.209246	-1.15608	225.246	260.404	-1.31467	-1.01663
Itga8	Itga8	2	12106632	12301923	195291	-	2202.59	1083.74	142.768	220.259	protein_coding	ensembl_havana	0.0271688	0.999951	0.327688	-1.60961	-3.05169	108.704	331.732	-8.21177	-1.13408
Rbbp6	Rbbp6	7	122965686	123002558	36872	+	7444.6	816.264	743.473	744.46	protein_coding	ensembl_havana	0.0272291	0.999951	1.09062	0.125142	1.09062	776.836	712.291	1.0098	1.1779
Plcd1	Plcd1	9	119071527	119093503	21976	-	3367.56	419.649	334.38	336.756	protein_coding	ensembl_havana	0.0272507	0.999951	0.858037	-0.220888	-1.16545	310.798	362.219	-1.33512	-1.01734
Man2b2	Man2b2	5	36806921	36830654	23733	-	4887	591.745	485.566	488.7	protein_coding	ensembl_havana	0.0272928	0.999951	0.864472	-0.21011	-1.15678	453.817	524.965	-1.31647	-1.01645
Zbtb41	Zbtb41	1	139422288	139453006	30718	+	3307.29	386.839	328.948	330.729	protein_coding	ensembl_havana	0.0273637	0.999951	1.15176	0.203835	1.15176	354	307.357	1.0159	1.30578
Pkhd1l1	Pkhd1l1	15	44457494	44601370	143876	+	818.528	245.5	63.6323	81.8528	protein_coding	ensembl_havana	0.0274074	0.999951	0.424436	-1.23638	-2.35607	48.7598	114.881	-5.04563	-1.10017
Apcdd1	Apcdd1	18	62922231	62961180	38949	+	1147.73	199.544	107.563	114.773	protein_coding	ensembl_havana	0.0274481	0.999951	0.675277	-0.56645	-1.48087	92.531	137.027	-2.09933	-1.04461
Hmmr	Hmmr	11	40701395	40733423	32028	-	143.379	28.2543	12.4257	14.3379	protein_coding	ensembl_havana	0.0276046	0.999951	1.91102	0.93434	1.91102	18.7801	9.8273	1.07402	3.40028
Zyg11b	Zyg11b	4	108229724	108301097	71373	-	18927.3	2061.22	1890.35	1892.73	protein_coding	ensembl_havana	0.0277332	0.999951	1.07891	0.109576	1.07891	1964.51	1820.82	1.00835	1.15441
Zfp52	Zfp52	17	21535539	21562602	27063	+	1209.5	151.769	119.323	120.95	protein_coding	ensembl_havana	0.0277339	0.999951	1.24175	0.312379	1.24175	133.44	107.461	1.024	1.50581
Oga	Oga	19	45750259	45783838	33579	-	24652.2	2642.02	2462.26	2465.22	protein_coding	ensembl_havana	0.0277745	0.999951	1.07568	0.105251	1.07568	2555.34	2375.55	1.00801	1.1479
Arap2	Arap2	5	62602445	62766160	163715	-	3258.3	438.847	322.616	325.83	protein_coding	ensembl_havana	0.0279232	0.999951	1.19126	0.252485	1.19126	353.754	296.958	1.01916	1.39241
Igsf8	Igsf8	1	172261641	172319842	58201	+	2582.73	338.87	255.162	258.273	protein_coding	ensembl_havana	0.0280055	0.999951	0.826661	-0.274632	-1.20969	234.196	283.304	-1.43357	-1.02077
Brix1	Brix1	15	10474779	10485948	11169	-	2255.37	264.074	224.237	225.537	protein_coding	ensembl_havana	0.0280168	0.999951	1.16424	0.219384	1.16424	242.475	208.269	1.01655	1.33339
Ikbkb	Ikbkb	8	22659212	22706590	47378	-	4789.76	539.375	477.809	478.976	protein_coding	ensembl_havana	0.0281786	0.999951	0.898932	-0.153716	-1.11243	453.288	504.252	-1.22348	-1.01147
Adgra2	Adgra2	8	27085583	27123437	37854	+	3865.48	584.119	378.367	386.548	protein_coding	ensembl_havana	0.0283122	0.999951	0.791142	-0.337991	-1.264	341.585	431.762	-1.55841	-1.0252
Smpd3	Smpd3	8	106252548	106337989	85441	-	412.42	71.3523	38.8823	41.242	protein_coding	ensembl_havana	0.0283598	0.999951	0.667725	-0.582675	-1.49762	33.039	49.48	-2.14891	-1.04373
Zfp120	Zfp120	2	150114406	150136709	22303	-	1197.45	140.637	118.673	119.745	protein_coding	ensembl_havana	0.0284087	0.999951	1.21206	0.277463	1.21206	130.983	108.067	1.02054	1.43953
Plbd2	Plbd2	5	120483282	120503626	20344	-	14907.7	1602.85	1486.62	1490.77	protein_coding	ensembl_havana	0.0284853	0.999951	0.904419	-0.144937	-1.10568	1416.65	1566.37	-1.20967	-1.01063
Pik3r5	Pik3r5	11	68432121	68497850	65729	+	370.385	49.5838	36.3048	37.0385	protein_coding	ensembl_havana	0.0285197	0.999951	0.730211	-0.453615	-1.36947	31.3086	42.876	-1.8145	-1.03359
Pcgf6	Pcgf6	19	47033617	47050907	17290	-	460.301	66.1849	45.1501	46.0301	protein_coding	ensembl_havana	0.0285378	0.999951	1.33824	0.420335	1.33824	52.524	39.2486	1.03105	1.73694
Thap12	Thap12	7	98703103	98718063	14960	+	19582.7	2283.38	1951.89	1958.27	protein_coding	ensembl_havana	0.0285829	0.999951	1.1118	0.152892	1.1118	2060.86	1853.63	1.01116	1.22245
C9orf72	C9orf72	4	35191285	35226176	34891	-	4154.94	482.692	412.701	415.494	protein_coding	ensembl_havana	0.0286043	0.999951	1.16027	0.214459	1.16027	445.973	384.371	1.01567	1.32546
Dcp2	Dcp2	18	44380502	44424970	44468	+	4175.59	502.092	415.201	417.559	protein_coding	ensembl_havana	0.0286835	0.999951	1.15016	0.201829	1.15016	446.099	387.86	1.01468	1.30372
Erbb2	Erbb2	11	98412470	98437717	25247	+	2460.75	315.643	243.897	246.075	protein_coding	ensembl_havana	0.0287916	0.999951	0.843477	-0.245579	-1.18557	225.104	266.876	-1.38102	-1.01778
Rnf2	Rnf2	1	151458004	151500956	42952	-	2319.06	273.179	230.751	231.906	protein_coding	ensembl_havana	0.0287939	0.999951	1.15848	0.212239	1.15848	248.506	214.509	1.01535	1.3218
Gm6665	Gm6665	18	31819862	31820520	658	-	388.477	55.6937	37.9016	38.8477	processed_pseudogene	havana	0.028993	0.999951	1.37649	0.460998	1.37649	44.9262	32.6381	1.03327	1.83373
Map6	Map6	7	99267447	99337138	69691	+	919.853	162.054	88.6726	91.9853	protein_coding	ensembl_havana	0.0291408	0.999951	0.7286	-0.456802	-1.3725	77.5578	106.448	-1.82412	-1.03269
Abce1	Abce1	8	79683462	79711741	28279	-	10211.9	1186.76	1017.82	1021.19	protein_coding	ensembl_havana	0.0291443	0.999951	1.11495	0.156976	1.11495	1075.87	964.951	1.01111	1.22945
Sh3d21	Sh3d21	4	126150602	126163492	12890	-	732.814	94.8829	71.9021	73.2814	protein_coding	ensembl_havana	0.0291945	0.999951	0.774224	-0.369177	-1.29162	64.2696	83.0117	-1.62559	-1.02626
Zbtb12	Zbtb12	17	34879483	34896868	17385	+	1255.36	144.127	124.511	125.536	protein_coding	ensembl_havana	0.0292066	0.999951	0.832239	-0.26493	-1.20158	114.145	137.154	-1.4172	-1.01876
Srgap3	Srgap3	6	112717971	112947267	229296	-	294.235	65.3054	26.1568	29.4235	protein_coding	ensembl_havana	0.0292342	0.999951	0.575096	-0.798124	-1.73884	21.409	37.2268	-2.85915	-1.0575
Gm11687	Gm11687	2	144142488	144143374	886	-	204.884	37.2962	18.6015	20.4884	processed_pseudogene	havana	0.0292501	0.999951	0.598038	-0.74169	-1.67213	15.297	25.5786	-2.65459	-1.05328
Wipi1	Wipi1	11	109573331	109611968	38637	-	20998.9	2318.75	2096.11	2099.89	protein_coding	ensembl_havana	0.029541	0.999951	1.08803	0.121715	1.08803	2188.02	2011	1.00842	1.17392
Gm42715	Gm42715	7	127519584	127567055	47471	+	562.2	80.5549	52.2562	56.22	protein_coding	havana	0.0295513	0.999951	1.52808	0.611723	1.52808	67.5609	44.2129	1.04301	2.23876
Glt8d2	Glt8d2	10	82650433	82690651	40218	-	541.532	80.2029	51.9279	54.1532	protein_coding	ensembl_havana	0.0296845	0.999951	0.709944	-0.494223	-1.40856	45.2168	63.6907	-1.91817	-1.03434
Stx18	Stx18	5	38038742	38137766	99024	+	1964.23	225.1	195.551	196.423	protein_coding	ensembl_havana	0.0297601	0.999951	1.1582	0.21188	1.1582	210.735	181.951	1.01452	1.32222
Ndnf	Ndnf	6	65671590	65712327	40737	+	1156.6	160.898	113.178	115.66	protein_coding	ensembl_havana	0.0298915	0.999951	1.28469	0.361425	1.28469	129.993	101.186	1.02471	1.61064
Abcg2	Abcg2	6	58584523	58695677	111154	+	5173.19	594.651	510.479	517.319	protein_coding	ensembl_havana	0.029905	0.999951	0.827604	-0.272987	-1.20831	469.066	566.776	-1.43336	-1.01859
Nck1	Nck1	9	100492293	100546135	53842	-	4359.77	508.938	432.858	435.977	protein_coding	ensembl_havana	0.0299908	0.999951	1.1632	0.218099	1.1632	468.215	402.523	1.01475	1.33336
Llgl1	Llgl1	11	60699723	60714187	14464	+	5395.29	582.912	538.097	539.529	protein_coding	ensembl_havana	0.0300553	0.999951	0.899353	-0.153041	-1.11191	511.277	568.494	-1.22375	-1.01029
Mgp	Mgp	6	136872435	136875824	3389	-	28454.4	5957.31	2627.28	2845.44	protein_coding	ensembl_havana	0.0302183	0.999951	0.611248	-0.710171	-1.636	2158.92	3531.99	-2.55341	-1.0482
Dhdds	Dhdds	4	133969028	134000919	31891	-	10291.1	1096.89	1027.78	1029.11	protein_coding	ensembl_havana	0.0304232	0.999951	0.923269	-0.115177	-1.08311	987.805	1069.9	-1.1643	-1.00757
Topors	Topors	4	40259601	40269851	10250	-	2392.12	279.627	237.964	239.212	protein_coding	ensembl_havana	0.0305491	0.999951	1.1576	0.211134	1.1576	256.523	221.6	1.01383	1.32176
Zfp27	Zfp27	7	29893333	29906573	13240	-	1902.15	229.253	189.001	190.215	protein_coding	ensembl_havana	0.0306215	0.999951	1.17115	0.227925	1.17115	205.222	175.232	1.01487	1.35149
Dmxl1	Dmxl1	18	49832670	49965474	132804	+	10236.5	1227.85	1018.97	1023.65	protein_coding	ensembl_havana	0.0306527	0.999951	1.12952	0.175716	1.12952	1085.29	960.839	1.01142	1.26142
Gm4735	Gm4735	2	80837141	80838443	1302	+	369.883	52.6795	35.0573	36.9883	processed_pseudogene	havana	0.0307081	0.999951	1.45365	0.53968	1.45365	43.739	30.0891	1.03539	2.04088
Lamb1	Lamb1	12	31265234	31329645	64411	+	27682.6	3644.68	2746.41	2768.26	protein_coding	ensembl_havana	0.0307848	0.999951	1.16007	0.214206	1.16007	2973.04	2562.82	1.01384	1.32739
Uba6	Uba6	5	86109287	86172804	63517	-	1567.47	181.438	155.856	156.747	protein_coding	ensembl_havana	0.0310539	0.999951	1.17532	0.233048	1.17532	169.311	144.055	1.01482	1.36119
Fam117a	Fam117a	11	95337018	95381873	44855	+	1093.7	129.687	108.403	109.37	protein_coding	ensembl_havana	0.0311008	0.999951	0.824783	-0.277913	-1.21244	99.0592	120.103	-1.44451	-1.01765
Dhx38	Dhx38	8	109548011	109565862	17851	-	4416.32	512.437	440.097	441.632	protein_coding	ensembl_havana	0.0311161	0.999951	0.889335	-0.169201	-1.12444	415.686	467.412	-1.25097	-1.0107
Itih4	Itih4	14	30886476	30902354	15878	+	1055.9	466.813	73.7746	105.59	protein_coding	ensembl_havana	0.0311355	0.999951	0.36633	-1.44878	-2.72978	56.5871	154.47	-6.80331	-1.0953
Mdk	Mdk	2	91929805	91932298	2493	-	242.979	52.0025	21.172	24.2979	protein_coding	ensembl_havana	0.0311804	0.999951	0.558823	-0.839536	-1.78947	17.4259	31.1832	-3.03811	-1.05402
Gm10734	Gm10734	13	115089501	115090988	1487	+	113.548	17.9472	10.4257	11.3548	antisense	havana	0.0315223	0.999951	0.559743	-0.837164	-1.78653	8.17367	14.6025	-3.03182	-1.05274
Tfcp2l1	Tfcp2l1	1	118627945	118685169	57224	+	243.699	36.3382	22.9306	24.3699	protein_coding	ensembl_havana	0.0315415	0.999951	0.650063	-0.621348	-1.53831	19.2487	29.6105	-2.27794	-1.03884
Tfap4	Tfap4	16	4544661	4559855	15194	-	333.712	52.2302	32.3645	33.3712	protein_coding	ensembl_havana	0.0316699	0.999951	0.709399	-0.495332	-1.40964	27.8047	39.1947	-1.92811	-1.0306
Gm50415	Gm50415	18	83490414	83494418	4004	+	143.351	23.2709	13.4336	14.3351	lincRNA	havana	0.0316929	0.999951	1.67531	0.744424	1.67531	18.0496	10.7739	1.04627	2.68253
Alx4	Alx4	2	93642384	93681340	38956	+	180.449	29.2724	16.5571	18.0449	protein_coding	ensembl_havana	0.0318617	0.999951	0.59907	-0.739204	-1.66925	13.5938	22.6915	-2.66527	-1.04545
Ccdc84	Ccdc84	9	44410159	44418570	8411	-	662.768	81.6147	64.9287	66.2768	protein_coding	ensembl_havana	0.0321458	0.999951	0.768709	-0.37949	-1.30088	57.6744	75.0276	-1.65477	-1.02267
Slc50a1	Slc50a1	3	89268246	89270571	2325	-	2750.97	317.617	274.044	275.097	protein_coding	ensembl_havana	0.032156	0.999951	0.877375	-0.188734	-1.13976	257.606	293.61	-1.28466	-1.01121
Pkn2	Pkn2	3	142790902	142882005	91103	-	7180.66	826.171	716.015	718.066	protein_coding	ensembl_havana	0.0322114	0.999951	1.11056	0.151293	1.11056	755.523	680.306	1.00894	1.22242
Zfp873	Zfp873	10	82048123	82064746	16623	+	473.107	69.6083	46.244	47.3107	protein_coding	ensembl_havana	0.0323089	0.999951	1.3452	0.427819	1.3452	53.9311	40.0916	1.02534	1.76484
Med13	Med13	11	86267033	86357603	90570	-	9253.13	1110.31	921.451	925.313	protein_coding	ensembl_havana	0.0323289	0.999951	1.12394	0.16856	1.12394	978.72	870.797	1.00989	1.25086
Wdr62	Wdr62	7	30240138	30280420	40282	-	349.183	48.3744	33.792	34.9183	protein_coding	ensembl_havana	0.032386	0.999951	0.71176	-0.490538	-1.40497	29.1447	40.9474	-1.91838	-1.02896
Lims1	Lims1	10	58323466	58424692	101226	+	19549.3	2675.95	1937.58	1954.93	protein_coding	ensembl_havana	0.0324198	0.999951	1.16826	0.224357	1.16826	2105.96	1802.65	1.01312	1.34716
4930432K21Rik	4930432K21Rik	8	84148025	84172591	24566	+	78.3535	12.7911	7.10962	7.83535	protein_coding	ensembl_havana	0.0325473	0.999951	0.516062	-0.954384	-1.93775	5.34932	10.3657	-3.55401	-1.05652
Nop58	Nop58	1	59684971	59719045	34074	+	2308.48	297.832	229.228	230.848	protein_coding	ensembl_havana	0.0325632	0.999951	1.16959	0.226001	1.16959	248.559	212.519	1.01309	1.35026
Dock9	Dock9	14	121542046	121797838	255792	-	12863.8	1421.23	1282.63	1286.38	protein_coding	ensembl_havana	0.0325804	0.999951	0.903906	-0.145756	-1.10631	1222.29	1352.24	-1.21371	-1.00841
Scamp1	Scamp1	13	94201310	94285858	84548	-	6231.79	697.226	621.529	623.179	protein_coding	ensembl_havana	0.0327779	0.999951	1.10928	0.149621	1.10928	654.632	590.142	1.00853	1.22009
Gal3st2b	Gal3st2b	1	93918311	93942651	24340	+	97.5781	37.181	6.94667	9.75781	protein_coding	ensembl_havana	0.0327828	0.999951	0.391997	-1.35109	-2.55104	5.47364	13.9635	-6.0275	-1.07969
Tagln	Tagln	9	45929619	45936059	6440	-	12277.9	4199.25	947.366	1227.79	protein_coding	ensembl_havana	0.032799	0.999951	0.427324	-1.2266	-2.34015	735.159	1720.38	-5.10843	-1.07201
Gm15454	Gm15454	1	134518081	134518564	483	+	166.929	29.577	15.2882	16.6929	processed_pseudogene	havana	0.0328354	0.999951	1.67633	0.745303	1.67633	21.0386	12.5504	1.04305	2.69408
Etnk2	Etnk2	1	133363572	133380337	16765	+	111.152	18.1404	9.96901	11.1152	protein_coding	ensembl_havana	0.03289	0.999951	0.54291	-0.881215	-1.84193	7.79275	14.3537	-3.22831	-1.05092
Crlf1	Crlf1	8	70493158	70504082	10924	+	199.504	66.5148	13.875	19.9504	protein_coding	ensembl_havana	0.0330024	0.999951	0.416172	-1.26475	-2.40285	11.7312	28.1884	-5.37928	-1.07333
Bcap29	Bcap29	12	31590967	31634659	43692	-	4017.08	477.56	399.271	401.708	protein_coding	ensembl_havana	0.0330049	0.999951	1.15164	0.203689	1.15164	429.904	373.297	1.01146	1.31125
Qk	Qk	17	10202601	10319855	117254	-	58771.1	7561.08	5837.74	5877.11	protein_coding	ensembl_havana	0.0330411	0.999951	1.14678	0.197586	1.14678	6278.34	5474.77	1.01109	1.30068
Ifi47	Ifi47	11	49076587	49096975	20388	+	555.572	78.7372	54.0513	55.5572	protein_coding	ensembl_havana	0.0332106	0.999951	1.33912	0.421281	1.33912	63.5054	47.4234	1.02352	1.75202
Mfsd4a	Mfsd4a	1	132022806	132068063	45257	-	3649.69	412.202	362.674	364.969	protein_coding	ensembl_havana	0.0332959	0.999951	1.15393	0.206559	1.15393	390.596	338.491	1.0114	1.31655
Arrdc4	Arrdc4	7	68736995	68749242	12247	-	2374.39	320.654	234.327	237.439	protein_coding	ensembl_havana	0.033365	0.999951	1.21469	0.280583	1.21469	259.92	213.981	1.01545	1.45302
Ptgis	Ptgis	2	167191805	167240605	48800	-	3683.13	967.207	323.867	368.313	protein_coding	ensembl_havana	0.0334651	0.999951	0.546652	-0.871306	-1.82932	260.315	476.199	-3.19185	-1.04842
Gja1	Gja1	10	56377330	56402514	25184	+	40881.4	5928.14	3989.88	4088.14	protein_coding	ensembl_havana	0.0335506	0.999951	1.26447	0.338531	1.26447	4565.16	3610.34	1.01844	1.56994
Rasgrp3	Rasgrp3	17	75435896	75529055	93159	+	6676.4	1022.44	654.737	667.64	protein_coding	ensembl_havana	0.0338942	0.999951	1.24267	0.31344	1.24267	739.845	595.369	1.01666	1.51891
Zfp965	Zfp965	2	175469985	175482172	12187	+	182.792	36.0137	10.5128	18.2792	protein_coding	ensembl_havana	0.0339289	0.999951	2.03649	1.02609	2.03649	24.5414	12.0508	1.05546	3.92938
Pclaf	Pclaf	9	65890237	65903267	13030	+	97.425	18.5671	8.30274	9.7425	protein_coding	ensembl_havana	0.0339396	0.999951	1.9925	0.994581	1.9925	12.9802	6.51452	1.05367	3.76784
Fbxo45	Fbxo45	16	32230112	32247159	17047	-	3141.32	359.181	313.061	314.132	protein_coding	ensembl_havana	0.033961	0.999951	1.12934	0.175474	1.12934	333.097	294.95	1.00925	1.26371
Ctdspl	Ctdspl	9	118926453	119043999	117546	+	1701.67	215.887	168.459	170.167	protein_coding	ensembl_havana	0.0340677	0.999951	0.832038	-0.265279	-1.20187	154.911	186.183	-1.42466	-1.01392
Cfl2	Cfl2	12	54858809	54862878	4069	-	33227.8	3840.98	3310.97	3322.78	protein_coding	ensembl_havana	0.0342164	0.999951	1.11168	0.152739	1.11168	3497.88	3146.48	1.00791	1.22613
Hcn2	Hcn2	10	79716634	79736109	19475	+	3572.59	406.572	355.248	357.259	protein_coding	ensembl_havana	0.0342967	0.999951	1.14692	0.197765	1.14692	381.628	332.741	1.01019	1.30215
Slc8a1	Slc8a1	17	81373105	81738378	365273	-	93337.2	12612.9	9233.55	9333.72	protein_coding	ensembl_havana	0.0343205	0.999951	1.18003	0.238821	1.18003	10104	8562.47	1.0123	1.37554
Irak3	Irak3	10	120141648	120202131	60483	-	1342.91	166.892	133.463	134.291	protein_coding	ensembl_havana	0.0344842	0.999951	0.845301	-0.242462	-1.18301	122.965	145.469	-1.38244	-1.01235
Cep250	Cep250	2	155956458	155998901	42443	+	3433.37	397.88	340.321	343.337	protein_coding	ensembl_havana	0.0347171	0.999951	0.851723	-0.231543	-1.17409	316.101	371.131	-1.36269	-1.0116
Ccn1	Ccn1	3	145646976	145649982	3006	-	10978	1451.41	1082.9	1097.8	protein_coding	ensembl_havana	0.0347391	0.999951	0.83072	-0.267567	-1.20378	996.552	1199.62	-1.42993	-1.01339
Cfb	Cfb	17	34856374	34862519	6145	-	552.522	118.61	51.4228	55.2522	protein_coding	ensembl_havana	0.0348187	0.999951	0.657398	-0.60516	-1.52115	43.7699	66.5804	-2.2457	-1.03036
Cog8	Cog8	8	107046289	107056690	10401	-	5316.04	576.807	530.555	531.604	protein_coding	ensembl_havana	0.0349407	0.999951	1.1012	0.139073	1.1012	557.526	506.291	1.00684	1.2044
Nrtn	Nrtn	17	56751325	56757531	6206	-	451.777	68.3382	42.3763	45.1777	protein_coding	ensembl_havana	0.034977	0.999951	0.673158	-0.570982	-1.48553	36.6019	54.3733	-2.14609	-1.0283
Tmem198b	Tmem198b	10	128800036	128804371	4335	-	1595.45	200.181	158.542	159.545	protein_coding	ensembl_havana	0.0350794	0.999951	0.851408	-0.232077	-1.17453	146.697	172.3	-1.36407	-1.01132
Paqr9	Paqr9	9	95559657	95568024	8367	+	12955.1	1580.45	1286.78	1295.51	protein_coding	ensembl_havana	0.0351237	0.999951	1.14812	0.199269	1.14812	1384.3	1205.71	1.00968	1.30553
Pck1	Pck1	2	173153048	173159274	6226	+	175.577	72.2211	8.01391	17.5577	protein_coding	ensembl_havana	0.0351682	0.999951	0.241572	-2.04947	-4.13955	6.84261	28.3253	-15.5242	-1.10381
Cnn1	Cnn1	9	22099216	22109631	10415	+	1573.78	671.195	99.9104	157.378	protein_coding	ensembl_havana	0.0353357	0.999951	0.332298	-1.58945	-3.00935	78.4997	236.233	-8.39623	-1.0786
Med21	Med21	6	146642547	146650733	8186	+	2475.24	287.04	246.388	247.524	protein_coding	ensembl_havana	0.035359	0.999951	1.1479	0.198997	1.1479	264.021	230.004	1.0095	1.30527
Insyn1	Insyn1	9	58488603	58499781	11178	+	6261.73	728.675	623.819	626.173	protein_coding	ensembl_havana	0.0357167	0.999951	0.892084	-0.164748	-1.12097	590.973	662.464	-1.24703	-1.00765
Lepr	Lepr	4	101717404	101815353	97949	+	610.113	101.586	58.2936	61.0113	protein_coding	ensembl_havana	0.0359647	0.999951	0.712505	-0.489027	-1.4035	50.7392	71.2123	-1.92656	-1.02245
Snx13	Snx13	12	35047186	35147480	100294	+	16849.9	1771.99	1683.71	1684.99	protein_coding	ensembl_havana	0.0360696	0.999951	1.0666	0.0930242	1.0666	1740.09	1631.43	1.0042	1.13289
mt-Nd5	mt-Nd5	M	11742	13566	1824	+	4.43042e+06	491800	440514	443042	protein_coding	insdc	0.036118	0.999951	1.13434	0.181854	1.13434	470927	415155	1.00819	1.27627
Ucp2	Ucp2	7	100493337	100502021	8684	+	19978.2	2731.12	1950.55	1997.82	protein_coding	ensembl_havana	0.0361443	0.999951	0.793528	-0.333647	-1.2602	1767.6	2227.52	-1.56455	-1.01505
Slfn5	Slfn5	11	82951349	82964841	13492	+	23518.5	2755.55	2342.12	2351.85	protein_coding	ensembl_havana	0.0361477	0.999951	1.11903	0.162245	1.11903	2483.61	2219.44	1.00729	1.24316
4921524J17Rik	4921524J17Rik	8	85408759	85432834	24075	-	1548.04	209.966	152.68	154.804	protein_coding	ensembl_havana	0.0361947	0.999951	1.22413	0.291758	1.22413	170.381	139.186	1.0131	1.47912
Lingo3	Lingo3	10	80832801	80844040	11239	-	2305.51	341.194	225.033	230.551	protein_coding	ensembl_havana	0.0362208	0.999951	1.27777	0.35363	1.27777	257.97	201.89	1.01586	1.6072
Gabre	Gabre	X	72255999	72274804	18805	-	167.038	29.2821	15.4882	16.7038	protein_coding	ensembl_havana	0.0362412	0.999951	0.60651	-0.721396	-1.64878	12.584	20.7482	-2.63271	-1.03257
Nabp1	Nabp1	1	51465862	51478426	12564	-	6612.09	726.96	657.773	661.209	protein_coding	ensembl_havana	0.0364106	0.999951	1.13456	0.18213	1.13456	703.418	619.994	1.00802	1.27698
B130055M24Rik	B130055M24Rik	7	127448636	127460361	11725	+	148.404	35.2551	12.2816	14.8404	processed_transcript	ensembl_havana	0.036445	0.999951	1.98693	0.990541	1.98693	19.7148	9.92222	1.04426	3.78055
Nr0b2	Nr0b2	4	133553376	133556537	3161	+	1330.57	160.374	132.082	133.057	protein_coding	ensembl_havana	0.0364452	0.999951	1.18956	0.250424	1.18956	144.448	121.43	1.01101	1.39963
Tmem47	Tmem47	X	81070698	81097873	27175	+	2238.65	290.935	221.543	223.865	protein_coding	ensembl_havana	0.0364495	0.999951	1.19476	0.256723	1.19476	243.141	203.505	1.01128	1.41153
Rnf165	Rnf165	18	77456110	77565162	109052	-	119.696	31.4434	10.0741	11.9696	protein_coding	ensembl_havana	0.0366562	0.999951	0.502794	-0.991962	-1.98889	7.95584	15.8233	-3.79052	-1.04357
Klhl26	Klhl26	8	70450219	70476969	26750	-	2793.35	318.968	277.21	279.335	protein_coding	ensembl_havana	0.03678	0.999951	0.856276	-0.223853	-1.16785	258.045	301.357	-1.35094	-1.00957
Sla2	Sla2	2	156872457	156887193	14736	-	65.3929	10.1313	5.7167	6.53929	protein_coding	ensembl_havana	0.0368354	0.999951	0.490243	-1.02843	-2.0398	4.31422	8.80017	-3.98337	-1.04454
Rps26-ps1	Rps26-ps1	8	107439131	107439580	449	-	327.981	45.4095	32.1325	32.7981	transcribed_processed_pseudogene	havana	0.0369285	0.999951	0.727327	-0.459324	-1.3749	27.4276	37.7101	-1.85418	-1.0195
Adamts8	Adamts8	9	30942562	30963839	21277	+	261.063	73.771	21.3512	26.1063	protein_coding	ensembl_havana	0.0369876	0.999951	0.512347	-0.964808	-1.9518	17.7066	34.5598	-3.65878	-1.0412
Dennd4c	Dennd4c	4	86748555	86850604	102049	+	10885	1261.17	1085.73	1088.5	protein_coding	ensembl_havana	0.0370482	0.999951	1.10105	0.138886	1.10105	1141.42	1036.66	1.0058	1.20533
Asb6	Asb6	2	30823097	30830334	7237	-	2051.54	243.081	204.418	205.154	protein_coding	ensembl_havana	0.0372974	0.999951	0.873854	-0.194536	-1.14436	191.218	218.822	-1.2992	-1.00797
Wwp1	Wwp1	4	19608303	19708994	100691	-	16016.2	1748.35	1599.11	1601.62	protein_coding	ensembl_havana	0.0373554	0.999951	1.08227	0.114066	1.08227	1664.94	1538.37	1.00464	1.16591
Gstt2	Gstt2	10	75831114	75837425	6311	-	1724.02	226.373	169.051	172.402	protein_coding	ensembl_havana	0.0373585	0.999951	0.800509	-0.32101	-1.2492	153.482	191.73	-1.54032	-1.01311
Phf20l1	Phf20l1	15	66577560	66647977	70417	+	8426.15	982.503	839.7	842.615	protein_coding	ensembl_havana	0.0373842	0.999951	1.11427	0.156097	1.11427	887.668	796.637	1.00634	1.23377
Mlx	Mlx	11	101087277	101092208	4931	+	2921.19	322.182	291.324	292.119	protein_coding	ensembl_havana	0.0374129	0.999951	1.12443	0.169193	1.12443	309.246	275.025	1.00686	1.25573
2310001K24Rik	2310001K24Rik	2	163471957	163473006	1049	+	143.843	26.7384	13.1962	14.3843	antisense	ensembl_havana	0.0374374	0.999951	0.592201	-0.755841	-1.68862	10.8162	18.2645	-2.76587	-1.03093
Arhgef25	Arhgef25	10	127182525	127190084	7559	-	2902.95	343.458	288.598	290.295	protein_coding	ensembl_havana	0.037474	0.999951	0.867472	-0.205112	-1.15278	269.82	311.042	-1.31799	-1.00828
Atp13a3	Atp13a3	16	30312423	30405976	93553	-	9030.69	1055.53	898.847	903.069	protein_coding	ensembl_havana	0.0375912	0.999951	1.12812	0.17392	1.12812	957.057	848.365	1.00694	1.26388
Top2b	Top2b	14	16365179	16435463	70284	+	12453.9	1421.47	1241.8	1245.39	protein_coding	ensembl_havana	0.0376149	0.999951	1.10437	0.143226	1.10437	1306.15	1182.71	1.0057	1.21272
Gm4076	Gm4076	13	85126550	85127515	965	-	40339.3	4541.67	4018.46	4033.93	processed_pseudogene	havana	0.0376461	0.999951	1.1136	0.155225	1.1136	4250.12	3816.57	1.00616	1.2325
Trim47	Trim47	11	116105752	116127211	21459	-	4079.59	567.673	400.76	407.959	protein_coding	ensembl_havana	0.0376785	0.999951	0.810892	-0.302418	-1.23321	365.598	450.858	-1.50276	-1.01201
Marveld1	Marveld1	19	42147400	42151704	4304	+	9103.32	1272.23	894.311	910.332	protein_coding	ensembl_havana	0.0376851	0.999951	0.815572	-0.294117	-1.22613	817.848	1002.79	-1.48606	-1.01167
Fbln7	Fbln7	2	128862981	128897035	34054	+	174.167	50.7931	14.1998	17.4167	protein_coding	ensembl_havana	0.0377106	0.999951	0.500295	-0.999149	-1.99882	11.5928	23.172	-3.84118	-1.04012
Krit1	Krit1	5	3803184	3845565	42381	+	5162.81	561.309	515.358	516.281	protein_coding	ensembl_havana	0.0378807	0.999951	1.09973	0.137146	1.09973	540.686	491.655	1.00533	1.20298
Chrm3	Chrm3	13	9875486	10360848	485362	-	116.931	29.0246	9.317	11.6931	protein_coding	ensembl_havana	0.0379514	0.999951	0.484135	-1.04652	-2.06554	7.62268	15.7449	-4.09776	-1.04117
Ahsg	Ahsg	16	22891277	22899450	8173	+	926.861	327.737	68.2581	92.6861	protein_coding	ensembl_havana	0.0379566	0.999951	0.404562	-1.30557	-2.47181	53.374	131.93	-5.8101	-1.05159
Mthfd1l	Mthfd1l	10	3973118	4167082	193964	+	436.073	65.2319	40.8666	43.6073	protein_coding	ensembl_havana	0.0379605	0.999951	0.686558	-0.542546	-1.45654	35.7086	52.011	-2.07764	-1.02112
Setd1a	Setd1a	7	127776670	127800123	23453	+	6242.79	700.197	622.911	624.279	protein_coding	ensembl_havana	0.0380331	0.999951	0.908343	-0.138691	-1.10091	594.652	654.656	-1.20558	-1.00532
Rbmx	Rbmx	X	57383530	57393037	9507	-	4124.14	487.291	411.076	412.414	protein_coding	ensembl_havana	0.0382344	0.999951	1.11998	0.163474	1.11998	435.626	388.958	1.00616	1.24667
Ergic2	Ergic2	6	148179079	148212375	33296	-	5468.2	614.223	544.947	546.82	protein_coding	ensembl_havana	0.0382437	0.999951	1.11846	0.161507	1.11846	576.638	515.566	1.00608	1.24338
Tomm70a	Tomm70a	16	57121703	57156706	35003	+	14216	1695.7	1416.52	1421.6	protein_coding	ensembl_havana	0.0382572	0.999951	1.11226	0.1535	1.11226	1496.23	1345.21	1.00577	1.23003
C78197	C78197	11	68192193	68196154	3961	-	88.6924	19.146	7.40109	8.86924	antisense	havana	0.0383251	0.999951	0.484381	-1.04579	-2.06449	5.85302	12.0835	-4.09916	-1.03975
Klhl9	Klhl9	4	88718292	88722466	4174	-	10127.2	1183.98	1008.39	1012.72	protein_coding	ensembl_havana	0.0384585	0.999951	1.12092	0.164688	1.12092	1070.43	954.953	1.00608	1.24887
Kctd12b	Kctd12b	X	153685154	153696392	11238	-	2676.49	514.647	253.553	267.649	protein_coding	ensembl_havana	0.0384679	0.999951	1.40064	0.486089	1.40064	311.925	222.701	1.01805	1.92702
Snx14	Snx14	9	88376747	88438959	62212	-	4290.21	471.788	428.308	429.021	protein_coding	ensembl_havana	0.0385397	0.999951	1.10222	0.14041	1.10222	449.671	407.969	1.00515	1.20867
Cd300a	Cd300a	11	114890041	114904655	14614	+	385.36	60.4793	37.2133	38.536	protein_coding	ensembl_havana	0.0385402	0.999951	1.39819	0.483559	1.39819	44.5931	31.8934	1.01783	1.92068
Fam81a	Fam81a	9	70088511	70142561	54050	-	1970.78	233.721	194.879	197.078	protein_coding	ensembl_havana	0.0385707	0.999951	1.19729	0.259776	1.19729	214.741	179.355	1.00951	1.42
Zfp971	Zfp971	2	178023284	178034023	10739	+	1747.12	206.887	173.859	174.712	protein_coding	ensembl_havana	0.0385954	0.999951	1.15945	0.213446	1.15945	187.617	161.815	1.00779	1.33394
Pxn	Pxn	5	115506676	115555988	49312	+	10687.8	1211.83	1064.55	1068.78	protein_coding	ensembl_havana	0.038646	0.999951	0.894454	-0.160921	-1.118	1009.5	1128.62	-1.24267	-1.00584
Ksr1	Ksr1	11	79013440	79146408	132968	-	2167.43	301.13	214.282	216.743	protein_coding	ensembl_havana	0.0386493	0.999951	0.834342	-0.261289	-1.19855	196.954	236.06	-1.423	-1.0095
Slc48a1	Slc48a1	15	97778520	97792693	14173	+	13752.7	1493.9	1373.76	1375.27	protein_coding	ensembl_havana	0.0386561	0.999951	0.93063	-0.103721	-1.07454	1326.58	1425.47	-1.15032	-1.00376
Chst12	Chst12	5	140505550	140525725	20175	+	1067.43	171.729	103.624	106.743	protein_coding	ensembl_havana	0.0386981	0.999951	0.760701	-0.394598	-1.31458	92.3289	121.373	-1.70373	-1.01431
Baz1a	Baz1a	12	54892989	55014349	121360	-	1602.25	204.261	158.99	160.225	protein_coding	ensembl_havana	0.0387013	0.999951	1.18102	0.240033	1.18102	173.128	146.592	1.00868	1.38281
Gm11407	Gm11407	4	80002331	80003389	1058	+	24731.3	2783.4	2462.76	2473.13	processed_pseudogene	havana	0.0387385	0.999951	1.11791	0.1608	1.11791	2610.44	2335.11	1.00579	1.24253
Ciao2a	Ciao2a	9	66126611	66138956	12345	+	5605.24	672.119	558.294	560.524	protein_coding	ensembl_havana	0.038753	0.999951	1.12274	0.167023	1.12274	592.627	527.84	1.006	1.25302
Zfp64	Zfp64	2	168893331	168955588	62257	-	1411.03	172.606	139.199	141.103	protein_coding	ensembl_havana	0.0387772	0.999951	0.820404	-0.285593	-1.21891	127.542	155.462	-1.47065	-1.01026
Tkt	Tkt	14	30548359	30574721	26362	+	4561.36	507.1	455.123	456.136	protein_coding	ensembl_havana	0.0388858	0.999951	0.903176	-0.14692	-1.1072	433.297	479.748	-1.21954	-1.00521
Cpeb4	Cpeb4	11	31872211	31935635	63424	+	10442.8	1179.92	1040.15	1044.28	protein_coding	ensembl_havana	0.0389649	0.999951	1.11795	0.160852	1.11795	1102.45	986.135	1.00566	1.24277
Tab1	Tab1	15	80133127	80161708	28581	+	5701.1	661.1	568.187	570.11	protein_coding	ensembl_havana	0.0391039	0.999951	0.896049	-0.158351	-1.11601	538.768	601.271	-1.23867	-1.0055
Klhdc8a	Klhdc8a	1	132298626	132307358	8732	+	3440.08	683.53	327.141	344.008	protein_coding	ensembl_havana	0.0391303	0.999951	1.38147	0.4662	1.38147	398.688	288.597	1.01624	1.87795
Hspa4	Hspa4	11	53259814	53300458	40644	-	33667.8	4018.98	3357.88	3366.78	protein_coding	ensembl_havana	0.0391865	0.999951	1.09703	0.133597	1.09703	3521.65	3210.18	1.0046	1.19795
Zfp24	Zfp24	18	24009702	24020811	11109	-	5530.08	622.994	551.112	553.008	protein_coding	ensembl_havana	0.0394822	0.999951	1.11757	0.160359	1.11757	582.793	521.485	1.00537	1.24228
Septin1	Septin1	7	127214447	127233131	18684	-	278.525	40.3757	27.059	27.8525	protein_coding	ensembl_havana	0.0395633	0.999951	0.706777	-0.500672	-1.41487	23.0761	32.6497	-1.96895	-1.01672
Srsf4	Srsf4	4	131873617	131901707	28090	+	5769.73	660.745	575.208	576.973	protein_coding	ensembl_havana	0.0395953	0.999951	0.899034	-0.153552	-1.1123	545.906	607.214	-1.23097	-1.00508
Zfp943	Zfp943	17	21962552	22071169	108617	+	2121.61	233.365	211.083	212.161	protein_coding	ensembl_havana	0.0396337	0.999951	1.15452	0.207288	1.15452	227.034	196.648	1.00684	1.32385
Gm37621	Gm37621	9	101116701	101122232	5531	+	114.638	22.6169	10.8018	11.4638	TEC	havana	0.0396338	0.999951	1.71797	0.780703	1.71797	14.3769	8.36855	1.026	2.87663
Spred1	Spred1	2	117121374	117182280	60906	+	3246.77	433.625	320.258	324.677	protein_coding	ensembl_havana	0.0396566	0.999951	1.20596	0.27018	1.20596	354.459	293.923	1.0089	1.4415
1810013L24Rik	1810013L24Rik	16	8830100	8858923	28823	+	11125.2	1272.72	1108.95	1112.52	protein_coding	ensembl_havana	0.0397721	0.999951	1.10787	0.147788	1.10787	1169.47	1055.6	1.0048	1.22151
Mmp15	Mmp15	8	95352268	95375081	22813	+	21472.4	2552.68	2139.09	2147.24	protein_coding	ensembl_havana	0.0397929	0.999951	1.11316	0.154655	1.11316	2261.72	2031.81	1.00501	1.23293
Adamts10	Adamts10	17	33524204	33553783	29579	+	5484.87	715.222	540.939	548.487	protein_coding	ensembl_havana	0.0398794	0.999951	0.83091	-0.267235	-1.2035	497.999	599.341	-1.43606	-1.0086
Cma1	Cma1	14	55941451	55944676	3225	-	144.288	42.3276	11.2307	14.4288	protein_coding	ensembl_havana	0.0399088	0.999951	0.46604	-1.10147	-2.14574	9.06611	19.4535	-4.44495	-1.03583
Fzd1	Fzd1	5	4753839	4758036	4197	-	1861.17	308.387	180.519	186.117	protein_coding	ensembl_havana	0.0399199	0.999951	0.765131	-0.386222	-1.30697	161.315	210.833	-1.68723	-1.0124
Col18a1	Col18a1	10	77052178	77166549	114371	-	4940.07	1753.57	401.065	494.007	protein_coding	ensembl_havana	0.039929	0.999951	0.474164	-1.07654	-2.10897	317.754	670.135	-4.29767	-1.03493
Rab18	Rab18	18	6733905	6794430	60525	+	9921.35	1078.36	990.378	992.135	protein_coding	ensembl_havana	0.0400915	0.999951	1.08946	0.123618	1.08946	1033.9	949.001	1.00388	1.18234
Fbxw7	Fbxw7	3	84815268	84979199	163931	+	8480.99	1109.16	840.929	848.099	protein_coding	ensembl_havana	0.0401177	0.999951	1.16178	0.216339	1.16178	911.015	784.153	1.00679	1.34064
Sacm1l	Sacm1l	9	123529759	123592601	62842	+	6778.6	833.018	675.012	677.86	protein_coding	ensembl_havana	0.0401861	0.999951	1.1226	0.166848	1.1226	716.415	638.173	1.00519	1.25373
Ap3s1	Ap3s1	18	46741876	46790827	48951	+	1111.25	156.195	109.586	111.125	protein_coding	ensembl_havana	0.0402464	0.999951	1.23411	0.303466	1.23411	122.395	99.1773	1.0094	1.50883
Myrip	Myrip	9	120301513	120474842	173329	+	1793.17	229.778	174.856	179.317	protein_coding	ensembl_havana	0.0402991	0.999951	0.784318	-0.350489	-1.27499	157.911	201.336	-1.60823	-1.0108
Rabac1	Rabac1	7	24969752	24972755	3003	-	16916.4	1932.11	1682.83	1691.64	protein_coding	ensembl_havana	0.0403101	0.999951	0.885259	-0.175828	-1.12961	1589.17	1795.14	-1.26917	-1.0054
Usp34	Usp34	11	23306895	23490561	183666	+	14305.2	1667.1	1426.57	1430.52	protein_coding	ensembl_havana	0.0404614	0.999951	1.10099	0.138804	1.10099	1498.75	1361.27	1.00419	1.20713
Tmf1	Tmf1	6	97152997	97179123	26126	-	5887.52	653.861	587.882	588.752	protein_coding	ensembl_havana	0.0405612	0.999951	1.09214	0.127161	1.09214	614.036	562.231	1.0038	1.18826
F8a	F8a	X	73228291	73230796	2505	+	868.428	116.002	85.2787	86.8428	protein_coding	ensembl_havana	0.040591	0.999951	0.791454	-0.337423	-1.2635	76.6854	96.8918	-1.58051	-1.01007
Mtss1	Mtss1	15	58941234	59082006	140772	-	3955.82	501.684	391.511	395.582	protein_coding	ensembl_havana	0.0405913	0.999951	1.18085	0.239826	1.18085	428.056	362.498	1.00715	1.38451
Gm16685	Gm16685	3	7612705	7690002	77297	+	203.714	34.3194	18.2745	20.3714	antisense	havana	0.0406162	0.999951	0.608609	-0.716414	-1.64309	15.4994	25.4669	-2.64308	-1.02144
Pcmtd1	Pcmtd1	1	7088920	7173629	84709	+	10630.9	1190.86	1060.98	1063.09	protein_coding	ensembl_havana	0.0406948	0.999951	1.09112	0.12581	1.09112	1109.66	1016.99	1.0037	1.18616
Acta2	Acta2	19	34241090	34255591	14501	-	27053.6	7886.28	2301.71	2705.36	protein_coding	ensembl_havana	0.0407476	0.999951	0.518378	-0.947924	-1.9291	1847.21	3563.44	-3.61989	-1.02804
Ankrd13b	Ankrd13b	11	77470485	77489679	19194	-	2787.7	323.053	277.68	278.77	protein_coding	ensembl_havana	0.0407523	0.999951	0.880922	-0.182913	-1.13517	261.541	296.894	-1.28176	-1.00535
Chrm2	Chrm2	6	36388084	36528415	140331	+	18515.6	2360.48	1833.99	1851.56	protein_coding	ensembl_havana	0.0408196	0.999951	1.16771	0.223681	1.16771	1994.06	1707.67	1.00649	1.35475
Zfp597	Zfp597	16	3858321	3884562	26241	-	1887.98	222.806	187.827	188.798	protein_coding	ensembl_havana	0.0408572	0.999951	1.15891	0.212764	1.15891	202.613	174.831	1.00615	1.33486
Hccs	Hccs	X	169250193	169320373	70180	-	7611.44	915.177	756.963	761.144	protein_coding	ensembl_havana	0.0409186	0.999951	1.13588	0.183805	1.13588	808.658	711.925	1.00527	1.28345
Igfbp4	Igfbp4	11	99041244	99054393	13149	+	16765.3	2609.81	1637.23	1676.53	protein_coding	ensembl_havana	0.0409907	0.999951	0.797482	-0.326477	-1.25395	1487.52	1865.27	-1.55788	-1.00931
Nox4	Nox4	7	87246096	87398711	152615	+	399.125	154.798	29.1185	39.9125	protein_coding	ensembl_havana	0.0410057	0.999951	0.400414	-1.32043	-2.49741	22.804	56.9511	-6.00809	-1.03811
Dars	Dars	1	128363707	128417369	53662	-	10450.7	1118.08	1043.99	1045.07	protein_coding	ensembl_havana	0.0411109	0.999951	1.07638	0.106184	1.07638	1083.34	1006.47	1.00298	1.15515
Zfp709	Zfp709	8	71882019	71895728	13709	+	758.776	87.9921	75.2557	75.8776	protein_coding	ensembl_havana	0.0411475	0.999951	1.22514	0.292947	1.22514	83.7621	68.3694	1.0082	1.48877
Nod2	Nod2	8	88647315	88688475	41160	+	617.241	81.954	60.8319	61.7241	protein_coding	ensembl_havana	0.0413404	0.999951	1.27117	0.346154	1.27117	69.0821	54.3454	1.00947	1.60071
Pkn3	Pkn3	2	30077684	30091023	13339	+	2045.35	331.365	198.666	204.535	protein_coding	ensembl_havana	0.0413881	0.999951	0.772371	-0.372635	-1.29472	178.083	230.567	-1.65946	-1.01014
Crem	Crem	18	3266048	3337749	71701	-	856.159	144.922	82.641	85.6159	protein_coding	ensembl_havana	0.0414181	0.999951	1.34678	0.429518	1.34678	98.0586	72.8094	1.01165	1.79293
Tcea2	Tcea2	2	181680310	181688072	7762	+	604.065	73.6857	59.2193	60.4065	protein_coding	ensembl_havana	0.0415305	0.999951	0.776268	-0.365373	-1.28821	52.9304	68.1857	-1.64344	-1.00977
Cdk1	Cdk1	10	69335146	69352939	17793	-	199.371	31.9513	18.1566	19.9371	protein_coding	ensembl_havana	0.0416391	0.999951	1.63305	0.707569	1.63305	24.5875	15.0562	1.01875	2.61778
Zfp783	Zfp783	6	47943171	47955914	12743	+	123.504	19.4143	11.1936	12.3504	transcribed_unprocessed_pseudogene	ensembl_havana	0.0417069	0.999951	0.576201	-0.795356	-1.73551	9.06197	15.7271	-2.95027	-1.02092
Rpl41	Rpl41	10	128548114	128549306	1192	-	27996.9	3003.52	2794.34	2799.69	protein_coding	ensembl_havana	0.0419722	0.999951	0.921362	-0.118159	-1.08535	2685.13	2914.31	-1.17449	-1.00298
Sdc4	Sdc4	2	164424247	164443888	19641	-	2273.41	324.078	221.375	227.341	protein_coding	ensembl_havana	0.0420062	0.999951	1.27816	0.354064	1.27816	254.981	199.491	1.00891	1.61926
Rap2c	Rap2c	X	51003912	51018019	14107	-	3221.87	373.179	320.446	322.187	protein_coding	ensembl_havana	0.0420806	0.999951	1.14391	0.193975	1.14391	343.665	300.43	1.00482	1.30225
Aldh3a1	Aldh3a1	11	61207537	61218422	10885	+	205.336	39.9089	15.5979	20.5336	protein_coding	ensembl_havana	0.0422571	0.999951	0.523683	-0.933236	-1.90955	14.1619	27.0428	-3.56484	-1.02288
Oip5os1	Oip5os1	2	119594297	119607503	13206	+	68319.2	7776.77	6816.31	6831.92	lincRNA	havana	0.0422859	0.999951	1.08979	0.124053	1.08979	7124.66	6537.63	1.003	1.1841
Zfp97	Zfp97	17	17121415	17146832	25417	+	1811.18	226.41	179.575	181.118	protein_coding	ensembl_havana	0.0423156	0.999951	1.18382	0.24345	1.18382	196.27	165.794	1.00587	1.39325
Hif1a	Hif1a	12	73901375	73947531	46156	+	10173.7	1293.64	1010.75	1017.37	protein_coding	ensembl_havana	0.042346	0.999951	1.14261	0.192334	1.14261	1084.89	949.479	1.00462	1.29956
Ntrk2	Ntrk2	13	58806569	59133971	327402	+	267.28	76.1897	21.4453	26.728	protein_coding	ensembl_havana	0.0424387	0.999951	0.51062	-0.969678	-1.9584	18.0084	35.2677	-3.74839	-1.0232
Ifi208	Ifi208	1	173673675	173698396	24721	+	372.369	67.1181	35.8592	37.2369	protein_coding	ensembl_havana	0.0427089	0.999951	1.40824	0.493891	1.40824	43.3763	30.8018	1.01131	1.96095
Ubxn2a	Ubxn2a	12	4879032	4907706	28674	-	10834.6	1207.31	1081.68	1083.46	protein_coding	ensembl_havana	0.0427311	0.999951	1.08505	0.11776	1.08505	1127.04	1038.7	1.00268	1.17419
C230037L18Rik	C230037L18Rik	15	89476236	89484848	8612	+	61.9565	15.4206	5.20051	6.19565	antisense	havana	0.0428065	0.999951	2.14828	1.10318	2.14828	8.43201	3.925	1.02509	4.50218
Eftud2	Eftud2	11	102838473	102880986	42513	-	6933.66	753.451	692.01	693.366	protein_coding	ensembl_havana	0.04289	0.999951	0.91377	-0.130097	-1.09437	662.462	724.977	-1.19419	-1.00289
Clock	Clock	5	76209868	76304793	94925	-	8421.64	1438.94	820.107	842.164	protein_coding	ensembl_havana	0.0430441	0.999951	1.2684	0.343006	1.2684	941.24	742.071	1.00747	1.5969
Ggps1	Ggps1	13	14050659	14063489	12830	-	3375.73	376.496	336.866	337.573	protein_coding	ensembl_havana	0.0430659	0.999951	1.11208	0.153265	1.11208	355.078	319.291	1.00332	1.23264
Eva1a	Eva1a	6	82041043	82093100	52057	+	376.575	52.4885	37.0509	37.6575	protein_coding	ensembl_havana	0.0431698	0.999951	0.751942	-0.411307	-1.32989	32.2382	42.8733	-1.75319	-1.00879
Hpse	Hpse	5	100679484	100719717	40233	-	255.587	39.3663	24.349	25.5587	protein_coding	ensembl_havana	0.0432255	0.999951	0.678204	-0.56021	-1.47448	20.7155	30.5446	-2.14854	-1.0119
2610037D02Rik	2610037D02Rik	15	96134819	96284496	149677	-	86.6725	16.8935	7.73827	8.66725	lincRNA	havana	0.0432705	0.999951	0.527103	-0.923844	-1.89716	5.95094	11.2899	-3.53019	-1.01956
Sema6c	Sema6c	3	95160457	95174025	13568	+	1225.75	210.429	117.379	122.575	protein_coding	ensembl_havana	0.043419	0.999951	0.734252	-0.445654	-1.36193	103.591	141.083	-1.838	-1.00917
Rnf103	Rnf103	6	71493894	71510882	16988	+	3694.96	418.79	368.792	369.496	protein_coding	ensembl_havana	0.0434193	0.999951	1.10695	0.14659	1.10695	387.907	350.429	1.00301	1.22166
Thsd7a	Thsd7a	6	12311610	12749411	437801	-	2686.12	318.061	266.437	268.612	protein_coding	ensembl_havana	0.0436106	0.999951	0.856482	-0.223505	-1.16757	247.886	289.423	-1.35717	-1.00445
Zfp84	Zfp84	7	29768552	29779822	11270	+	1825.23	218.769	181.199	182.523	protein_coding	ensembl_havana	0.0436249	0.999951	1.17157	0.228446	1.17157	197.463	168.545	1.00454	1.36638
Ext1	Ext1	15	53064038	53346160	282122	-	6154.53	720.046	612.916	615.453	protein_coding	ensembl_havana	0.043834	0.999951	1.12199	0.166061	1.12199	650.059	579.38	1.00319	1.25487
Dzank1	Dzank1	2	144470557	144527415	56858	-	250.601	35.636	24.3011	25.0601	protein_coding	ensembl_havana	0.0438939	0.999951	1.43235	0.518386	1.43235	29.669	20.7135	1.00988	2.03156
Srsf5	Srsf5	12	80945504	80950508	5004	+	17840.1	1946.03	1779.45	1784.01	protein_coding	ensembl_havana	0.0439973	0.999951	0.913311	-0.130821	-1.09492	1703.87	1865.6	-1.19592	-1.00244
Lyve1	Lyve1	7	110850607	110863240	12633	-	3711.91	616.772	359.871	371.191	protein_coding	ensembl_havana	0.0440114	0.999951	0.774089	-0.36943	-1.29184	323.783	418.276	-1.65743	-1.00689
Ms4a14	Ms4a14	19	11301249	11314455	13206	-	93.5666	15.3381	8.65483	9.35666	protein_coding	havana	0.0440639	0.999951	1.78654	0.837171	1.78654	12.1035	6.7748	1.01554	3.14289
Sugct	Sugct	13	16857472	17695554	838082	-	116.118	17.1597	10.8885	11.6118	protein_coding	ensembl_havana	0.0441327	0.999951	0.601647	-0.733012	-1.66211	8.77573	14.5862	-2.72597	-1.01343
Ube2v2	Ube2v2	16	15552077	15595774	43697	-	1963.34	254.183	193.449	196.334	protein_coding	ensembl_havana	0.0443149	0.999951	1.21921	0.285951	1.21921	215.228	176.53	1.00505	1.47901
Dhx34	Dhx34	7	16197147	16222038	24891	-	2231.59	260.152	221.723	223.159	protein_coding	ensembl_havana	0.0443713	0.999951	0.863705	-0.211389	-1.1578	207.167	239.859	-1.33557	-1.00369
Ubfd1	Ubfd1	7	122067175	122082195	15020	+	5541.07	667.554	552.143	554.107	protein_coding	ensembl_havana	0.0446264	0.999951	1.11594	0.158256	1.11594	583.839	523.182	1.00264	1.24204
Map2k2	Map2k2	10	81105915	81133976	28061	+	19034.9	1985.69	1902.14	1903.49	protein_coding	ensembl_havana	0.0446325	0.999951	0.941023	-0.0876975	-1.06267	1846.06	1961.76	-1.12763	-1.00146
Lncbate6	Lncbate6	13	37541357	37549726	8369	+	72.3609	14.3926	6.59421	7.23609	lincRNA	havana	0.0446652	0.999951	1.93156	0.94977	1.93156	9.47675	4.90626	1.01581	3.67288
Eva1b	Eva1b	4	126147744	126149876	2132	+	1163.15	166.186	114.203	116.315	protein_coding	ensembl_havana	0.0448102	0.999951	0.797754	-0.325985	-1.25352	103.477	129.71	-1.56311	-1.00525
Gm12481	Gm12481	4	43664043	43664340	297	+	417.338	93.7426	39.0524	41.7338	processed_pseudogene	havana	0.0449359	0.999951	0.664247	-0.590209	-1.50546	33.2611	50.0734	-2.24558	-1.00928
Ssh2	Ssh2	11	77216287	77460221	243934	+	24280.9	2712.44	2423.68	2428.09	protein_coding	ensembl_havana	0.0451915	0.999951	1.0829	0.114905	1.0829	2524.46	2331.19	1.00171	1.17068
Cpne2	Cpne2	8	94532990	94570532	37542	+	768.325	117.308	74.9185	76.8325	protein_coding	ensembl_havana	0.0452622	0.999951	0.771899	-0.373515	-1.29551	66.8657	86.6249	-1.66919	-1.00548
Itgb7	Itgb7	15	102215995	102231945	15950	-	193.824	28.263	18.4884	19.3824	protein_coding	ensembl_havana	0.0453077	0.999951	0.65906	-0.601519	-1.51731	15.404	23.3727	-2.28227	-1.00875
Atp6v0a4	Atp6v0a4	6	38048483	38124587	76104	-	121.593	44.7463	8.41784	12.1593	protein_coding	ensembl_havana	0.0453377	0.999951	0.415713	-1.26634	-2.40551	7.13805	17.1706	-5.682	-1.01839
Flt3l	Flt3l	7	45129788	45136433	6645	-	1016.7	149.151	99.6123	101.67	protein_coding	ensembl_havana	0.0454011	0.999951	0.788478	-0.342858	-1.26827	90.0741	114.238	-1.6007	-1.00488
Zfp938	Zfp938	10	82224850	82241281	16431	-	704.373	92.0283	69.7116	70.4373	protein_coding	ensembl_havana	0.0454444	0.999951	1.24082	0.311295	1.24082	78.1597	62.9903	1.00438	1.53292
Fam210a	Fam210a	18	68260187	68300334	40147	-	46260.2	4928.36	4618.41	4626.02	protein_coding	ensembl_havana	0.0455376	0.999951	1.07808	0.108465	1.07808	4799.95	4452.31	1.00149	1.16052
Mmp23	Mmp23	4	155650655	155653385	2730	-	1121.28	197.126	106.711	112.128	protein_coding	ensembl_havana	0.0456524	0.999951	0.721755	-0.470418	-1.38551	94.052	130.31	-1.90758	-1.00632
Lsm5	Lsm5	6	56701063	56704711	3648	-	205.763	27.4979	19.9408	20.5763	protein_coding	ensembl_havana	0.0457642	0.999951	1.46144	0.547395	1.46144	24.3874	16.6872	1.00717	2.12062
Atn1	Atn1	6	124742544	124756525	13981	-	7573.77	946.612	751.992	757.377	protein_coding	ensembl_havana	0.0457859	0.999951	0.870388	-0.200269	-1.14891	705.453	810.504	-1.31657	-1.0026
Magix	Magix	X	7673164	7681252	8088	-	6001.84	693.453	598.743	600.184	protein_coding	ensembl_havana	0.0457966	0.999951	0.907794	-0.139563	-1.10157	571.196	629.213	-1.21127	-1.00181
Tmtc3	Tmtc3	10	100443902	100487351	43449	-	3007.96	348.451	299.479	300.796	protein_coding	ensembl_havana	0.0458962	0.999951	1.13462	0.182208	1.13462	319.792	281.85	1.0023	1.2844
Cemip2	Cemip2	19	21778342	21858361	80019	+	3782.29	489.791	374.976	378.229	protein_coding	ensembl_havana	0.0462287	0.999951	0.859082	-0.219132	-1.16403	349.434	406.753	-1.35154	-1.00254
Qsox1	Qsox1	1	155776029	155812890	36861	-	9527.47	1177.92	944.275	952.747	protein_coding	ensembl_havana	0.0463773	0.999951	0.861652	-0.214822	-1.16056	882.067	1023.69	-1.34369	-1.00239
Tsg101-ps	Tsg101-ps	15	62980648	62981818	1170	+	314.775	45.6623	30.7467	31.4775	processed_pseudogene	havana	0.0463905	0.999951	1.37213	0.456419	1.37213	36.3967	26.5257	1.00507	1.87324
Dpysl5	Dpysl5	5	30711564	30799376	87812	+	93.343	18.1691	6.97449	9.3343	protein_coding	ensembl_havana	0.0465606	0.999951	0.468952	-1.09249	-2.13241	5.95437	12.6972	-4.49504	-1.0116
Gm8659	Gm8659	X	158150096	158151180	1084	+	706.274	84.6127	69.8875	70.6274	processed_pseudogene	havana	0.0465717	0.999951	0.809345	-0.305174	-1.23557	63.3287	78.2469	-1.52173	-1.00322
AA414768	AA414768	X	12936872	12938129	1257	+	82.8011	18.6377	7.4017	8.28011	processed_pseudogene	havana	0.0465929	0.999951	0.520531	-0.941945	-1.92112	5.73907	11.0254	-3.65452	-1.0099
Frg1	Frg1	8	41397459	41417075	19616	-	1747.55	201.344	174.016	174.755	protein_coding	ensembl_havana	0.0466873	0.999951	1.15054	0.202316	1.15054	186.757	162.321	1.00206	1.32103
Cacnb2	Cacnb2	2	14603088	14987909	384821	+	10359.9	1283	1026.56	1035.99	protein_coding	ensembl_havana	0.0467858	0.999951	1.16191	0.216497	1.16191	1113.69	958.499	1.00214	1.34716
Aldh1a1	Aldh1a1	19	20492715	20643466	150751	+	7777.04	993.235	752.399	777.704	protein_coding	ensembl_havana	0.0468833	0.999951	0.77418	-0.369259	-1.29169	679.068	877.145	-1.66259	-1.00353
Itih2	Itih2	2	10094593	10131397	36804	-	161.981	55.6306	12.5697	16.1981	protein_coding	ensembl_havana	0.0469677	0.999951	0.479575	-1.06017	-2.08518	10.4669	21.8254	-4.30535	-1.0099
Dhh	Dhh	15	98891152	98898541	7389	-	185.049	46.806	15.0623	18.5049	protein_coding	ensembl_havana	0.0469951	0.999951	0.526143	-0.926473	-1.90062	12.7518	24.2364	-3.58169	-1.00857
Cryba4	Cryba4	5	112246493	112252519	6026	-	1146.22	158.475	112.152	114.622	protein_coding	ensembl_havana	0.0470556	0.999951	0.789458	-0.341066	-1.26669	101.04	127.987	-1.59958	-1.00308
Lrp4	Lrp4	2	91457511	91513780	56269	+	3585.69	427.983	353.047	358.569	protein_coding	ensembl_havana	0.0470671	0.999951	0.826849	-0.274305	-1.20941	324.554	392.519	-1.45908	-1.00247
Ltbp3	Ltbp3	19	5740904	5758533	17629	+	11634.7	1672.75	1145.84	1163.47	protein_coding	ensembl_havana	0.0471356	0.999951	0.831169	-0.266786	-1.20312	1056.29	1270.84	-1.44413	-1.00234
Tectb	Tectb	19	55180733	55196314	15581	+	123.248	20.2722	11.6419	12.3248	protein_coding	ensembl_havana	0.0471648	0.999951	0.609655	-0.713935	-1.64027	9.29456	15.2456	-2.67387	-1.00622
Cenpb	Cenpb	2	131175182	131180068	4886	-	46554.2	5041.03	4648.86	4655.42	protein_coding	ensembl_havana	0.047218	0.999951	0.931751	-0.101984	-1.07325	4491.55	4820.54	-1.15086	-1.00087
Myom3	Myom3	4	135759715	135815565	55850	+	672.706	81.0271	66.207	67.2706	protein_coding	ensembl_havana	0.0474872	0.999951	0.795837	-0.329456	-1.25654	59.8111	75.1549	-1.5749	-1.00253
Tmem35b	Tmem35b	4	127123691	127129645	5954	+	210.002	30.2043	20.3599	21.0002	protein_coding	ensembl_havana	0.0474997	0.999951	0.690698	-0.533873	-1.44781	17.2036	24.9075	-2.08762	-1.00409
Tctn2	Tctn2	5	124598749	124627739	28990	+	952.732	124.251	94.491	95.2732	protein_coding	ensembl_havana	0.047529	0.999951	0.828049	-0.272213	-1.20766	86.7031	104.708	-1.45544	-1.00206
Cacng7	Cacng7	7	3332955	3368222	35267	+	929.862	127.358	91.4073	92.9862	protein_coding	ensembl_havana	0.0477374	0.999951	0.797868	-0.325778	-1.25334	82.7985	103.775	-1.56733	-1.00225
Timm10	Timm10	2	84826997	84830214	3217	+	6015.32	667.609	598.979	601.532	protein_coding	ensembl_havana	0.0477685	0.999951	1.11966	0.16306	1.11966	635.742	567.799	1.00111	1.25225
Dok4	Dok4	8	94863828	94876331	12503	-	3910.74	534.086	385.615	391.074	protein_coding	ensembl_havana	0.0478399	0.999951	1.20061	0.26377	1.20061	426.486	355.224	1.00174	1.43896
Fhl1	Fhl1	X	56731787	56793347	61560	+	32071.6	4503.61	3169.96	3207.16	protein_coding	ensembl_havana	0.0479559	0.999951	0.849501	-0.235313	-1.17716	2945.69	3467.55	-1.38368	-1.00147
Gm13034	Gm13034	4	146067752	146070929	3177	+	170.584	31.0272	15.9216	17.0584	processed_pseudogene	havana	0.0481001	0.999951	1.58281	0.662492	1.58281	20.8996	13.2041	1.00385	2.4957
Dnajb14	Dnajb14	3	137867675	137916558	48883	+	4542.22	539.749	451.353	454.222	protein_coding	ensembl_havana	0.0481815	0.999951	1.14301	0.192839	1.14301	483.73	423.207	1.00107	1.30508
Unc13d	Unc13d	11	116062095	116077962	15867	-	131.037	19.1866	12.5134	13.1037	protein_coding	ensembl_havana	0.0482234	0.999951	0.627228	-0.672939	-1.59432	10.1506	16.1833	-2.5326	-1.00365
Ptger4	Ptger4	15	5206661	5244188	37527	-	1602.5	227.113	156.884	160.25	protein_coding	ensembl_havana	0.0484496	0.999951	0.797281	-0.32684	-1.25426	142.234	178.399	-1.57075	-1.00154
Chrdl1	Chrdl1	X	143285674	143394263	108589	-	173.124	72.5616	9.52018	17.3124	protein_coding	ensembl_havana	0.0485694	0.999951	0.296414	-1.75432	-3.37366	7.90496	26.6686	-11.295	-1.00767
Stk16	Stk16	1	75210838	75215607	4769	+	4275.48	497.224	426.29	427.548	protein_coding	ensembl_havana	0.0485878	0.999951	0.899495	-0.152813	-1.11174	404.512	449.711	-1.23514	-1.00066
Fmo2	Fmo2	1	162874317	162898727	24410	-	15725.3	2128.34	1486.23	1572.53	protein_coding	ensembl_havana	0.0485926	0.999951	0.678998	-0.558521	-1.47276	1272.02	1873.37	-2.16383	-1.00239
Dld	Dld	12	31331277	31351454	20177	-	70124	7981.84	6987.12	7012.4	protein_coding	ensembl_havana	0.048671	0.999951	1.10583	0.145131	1.10583	7364.45	6659.65	1.00059	1.22214
Rasa4	Rasa4	5	136083916	136111861	27945	+	1551.87	198.335	153.075	155.187	protein_coding	ensembl_havana	0.0489136	0.999951	0.825311	-0.27699	-1.21166	140.398	170.115	-1.46679	-1.00091
Tm9sf2	Tm9sf2	14	122107038	122159605	52567	+	26935.9	2869.9	2689.34	2693.59	protein_coding	ensembl_havana	0.0490295	0.999951	1.07778	0.108066	1.07778	2794.08	2592.43	1.00032	1.16125
Hist1h2br	Hist1h2br	13	21833743	21837531	3788	+	145.937	25.9077	13.4901	14.5937	protein_coding	ensembl_havana	0.0491238	0.999951	0.606517	-0.721381	-1.64876	11.0088	18.1508	-2.7132	-1.00192
Slit3	Slit3	11	35121224	35708508	587284	+	3969.81	521.234	383.779	396.981	protein_coding	ensembl_havana	0.0491256	0.999951	0.771341	-0.37456	-1.29644	345.833	448.354	-1.6791	-1.00099
Gm13135	Gm13135	4	147275976	147279097	3121	+	161.31	25.3099	15.1181	16.131	processed_pseudogene	havana	0.0491304	0.999951	0.631277	-0.663654	-1.58409	12.5603	19.8966	-2.50495	-1.00175
Zbtb26	Zbtb26	2	37432168	37443136	10968	-	602.509	77.9743	58.8077	60.2509	protein_coding	ensembl_havana	0.0491788	0.999951	1.29558	0.373597	1.29558	67.98	52.4707	1.00093	1.67696
Cyp1b1	Cyp1b1	17	79701537	79715062	13525	-	1271.97	201.963	119.539	127.197	protein_coding	ensembl_havana	0.0492246	0.999951	0.705748	-0.502774	-1.41694	105.301	149.205	-2.00533	-1.00118
Pgk1	Pgk1	X	106187100	106203700	16600	+	73181.4	7952.07	7308.19	7318.14	protein_coding	ensembl_havana	0.0492471	0.999951	1.07143	0.0995432	1.07143	7569.81	7065.12	1.00023	1.14771
Gm13675	Gm13675	2	82507216	82507745	529	+	168.827	26.3062	15.948	16.8827	processed_pseudogene	havana	0.0492518	0.999951	1.55702	0.638784	1.55702	20.4452	13.131	1.00145	2.42079
Inhba	Inhba	13	16011851	16031622	19771	+	446.868	166.892	32.7159	44.6868	protein_coding	ensembl_havana	0.0494197	0.999951	0.412743	-1.27668	-2.42282	26.099	63.2331	-5.85686	-1.00225
Hook2	Hook2	8	84990603	85003350	12747	+	735.057	112.988	70.5265	73.5057	protein_coding	ensembl_havana	0.0495603	0.999951	0.735162	-0.443866	-1.36024	62.4506	84.9481	-1.84917	-1.00059
Helt	Helt	8	46292039	46294672	2633	-	246.393	34.1095	23.344	24.6393	protein_coding	ensembl_havana	0.04958	0.999951	0.674014	-0.569149	-1.48365	19.6374	29.135	-2.19962	-1.00072
Pex3	Pex3	10	13523842	13553143	29301	-	2692.97	313.296	268.267	269.297	protein_coding	ensembl_havana	0.0495837	0.999951	1.1285	0.174405	1.1285	285.333	252.843	1.00022	1.27323
Ehd4	Ehd4	2	120089175	120154607	65432	-	63409.8	7207.27	6330.32	6340.98	protein_coding	ensembl_havana	0.0495874	0.999951	1.07756	0.107769	1.07756	6576.72	6103.35	1.00013	1.16098
Mrpl45	Mrpl45	11	97315716	97329921	14205	+	12236.8	1443.51	1219.35	1223.68	protein_coding	ensembl_havana	0.0496248	0.999951	1.10806	0.148037	1.10806	1285.58	1160.21	1.00017	1.22759
Colec12	Colec12	18	9707595	9882645	175050	+	4677.28	707.477	457.873	467.728	protein_coding	ensembl_havana	0.0496468	0.999951	0.807346	-0.308741	-1.23863	417.917	517.643	-1.53369	-1.00033
Timp3	Timp3	10	86300372	86349507	49135	+	82570.9	10413.9	8146.93	8257.09	protein_coding	ensembl_havana	0.0496691	0.999951	0.842601	-0.247079	-1.1868	7551.9	8962.61	-1.40815	-1.00025
Slc10a7	Slc10a7	8	78509346	78734004	224658	+	948.163	114.062	93.9642	94.8163	protein_coding	ensembl_havana	0.0496842	0.999951	0.828546	-0.271346	-1.20693	85.9086	103.686	-1.45631	-1.00026
Zfp706	Zfp706	15	36997027	37007774	10747	-	16639.5	1849.7	1662.14	1663.95	protein_coding	ensembl_havana	0.0496934	0.999951	1.07036	0.0980992	1.07036	1719.59	1606.55	1.00009	1.14557
Acbd4	Acbd4	11	103101682	103112201	10519	+	2722.64	311.902	270.066	272.264	protein_coding	ensembl_havana	0.0497023	0.999951	0.859655	-0.21817	-1.16326	251.816	292.927	-1.3529	-1.0002
Chpt1	Chpt1	10	88452745	88504074	51329	-	46785.6	5339.08	4668.51	4678.56	protein_coding	ensembl_havana	0.0497516	0.999951	1.08577	0.118716	1.08577	4870.81	4486.05	1.00009	1.17879
Zfr2	Zfr2	10	81233155	81252124	18969	+	483.838	59.7959	47.4398	48.3838	protein_coding	ensembl_havana	0.049766	0.999951	0.766743	-0.383186	-1.30422	41.9311	54.6873	-1.70052	-1.00027
Gm10420	Gm10420	6	122696001	122696883	882	+	315.871	50.9741	30.28	31.5871	processed_pseudogene	ensembl_havana	0.0498164	0.999951	0.7041	-0.506148	-1.42025	26.2225	37.2425	-2.01655	-1.00028
Rfwd3	Rfwd3	8	111270944	111300223	29279	-	5388.53	657.098	536.135	538.853	protein_coding	ensembl_havana	0.0498402	0.999951	1.12995	0.176264	1.12995	570.987	505.319	1.00009	1.27669
Arfgef1	Arfgef1	1	10137571	10232671	95100	-	26665	3102.68	2658.91	2666.5	protein_coding	ensembl_havana	0.0498586	0.999951	1.09669	0.13316	1.09669	2789.06	2543.15	1.00006	1.20267
Crtc1	Crtc1	8	70382355	70439580	57225	-	3416.53	386.3	340.038	341.653	protein_coding	ensembl_havana	0.0501831	0.999951	0.883161	-0.179252	-1.1323	320.407	362.795	-1.28222	1.0001
Usp24	Usp24	4	106316213	106441323	125110	+	29675.7	3269.42	2962.98	2967.57	protein_coding	ensembl_havana	0.0502115	0.999951	1.07659	0.106464	1.07659	3077.3	2858.39	-1.00007	1.15912
Ino80b	Ino80b	6	83121765	83125432	3667	-	1072.87	128.911	106.376	107.287	protein_coding	ensembl_havana	0.0502534	0.999951	0.836429	-0.257684	-1.19556	97.8957	117.04	-1.42964	1.0002
Dapk1	Dapk1	13	60601947	60763192	161245	+	12643	1492.35	1257.87	1264.3	protein_coding	ensembl_havana	0.050398	0.999951	0.889439	-0.169033	-1.1243	1189.89	1337.79	-1.26432	1.0002
Ccar1	Ccar1	10	62743928	62792287	48359	-	8637.18	1079.5	858.431	863.718	protein_coding	ensembl_havana	0.0504366	0.999951	1.13579	0.183695	1.13579	917.791	808.065	-1.00024	1.29033
Ddx3x	Ddx3x	X	13280970	13294053	13083	+	26943	3093.57	2685.93	2694.3	protein_coding	ensembl_havana	0.0504877	0.999951	1.10041	0.138038	1.10041	2822.29	2564.76	-1.0002	1.21114
Taok1	Taok1	11	77529162	77607816	78654	-	14915.2	1685.44	1486.09	1491.52	protein_coding	ensembl_havana	0.0505059	0.999951	1.10803	0.147999	1.10803	1567.69	1414.84	-1.00023	1.22801
Mphosph10	Mphosph10	7	64376527	64392269	15742	-	1905.49	247.623	188.497	190.549	protein_coding	ensembl_havana	0.0506602	0.999951	1.18689	0.247186	1.18689	206.353	173.86	-1.00049	1.4094
Nbeal1	Nbeal1	1	60180599	60338329	157730	+	12180.9	1446.94	1211.45	1218.09	protein_coding	ensembl_havana	0.050697	0.999951	1.12794	0.173688	1.12794	1290.82	1144.41	-1.00037	1.27271
Itpk1	Itpk1	12	102568582	102704931	136349	-	1976.7	250.337	195.256	197.67	protein_coding	ensembl_havana	0.0507498	0.999951	0.836662	-0.257284	-1.19523	180.163	215.335	-1.4294	1.00058
Ocln	Ocln	13	100496507	100552719	56212	-	72.8964	16.931	6.19521	7.28964	protein_coding	ensembl_havana	0.050811	0.999951	0.489583	-1.03038	-2.04256	4.70337	9.6069	-4.18256	1.00252
Eno2	Eno2	6	124760053	124769674	9621	-	265.42	43.537	25.3059	26.542	protein_coding	ensembl_havana	0.0508516	0.999951	0.686898	-0.541832	-1.45582	21.6911	31.5783	-2.12236	1.00139
Pask	Pask	1	93308770	93343483	34713	-	115.91	21.6813	10.4653	11.591	protein_coding	ensembl_havana	0.0509578	0.999951	1.75725	0.813316	1.75725	14.6177	8.31851	-1.00235	3.09517
Tmx4	Tmx4	2	134594185	134644146	49961	-	11354.3	1262.7	1133.18	1135.43	protein_coding	ensembl_havana	0.051038	0.999951	1.08818	0.121914	1.08818	1182.5	1086.68	-1.00038	1.18458
Maz	Maz	7	127022130	127027038	4908	-	8835.43	994.015	882.015	883.543	protein_coding	ensembl_havana	0.0510964	0.999951	0.920045	-0.120224	-1.0869	847.543	921.197	-1.18183	1.0004
Tmem119	Tmem119	5	113793729	113800517	6788	-	859.443	181.404	80.0001	85.9443	protein_coding	ensembl_havana	0.0513379	0.999951	0.683969	-0.547998	-1.46206	69.7462	101.973	-2.14233	1.00221
Ubr1	Ubr1	2	120860269	120970716	110447	-	7195.73	791.119	718.724	719.573	protein_coding	ensembl_havana	0.0513613	0.999951	1.08192	0.113595	1.08192	747.96	691.326	-1.00047	1.1711
Cavin3	Cavin3	7	105480083	105482301	2218	-	2718.39	405.538	266.974	271.839	protein_coding	ensembl_havana	0.0514697	0.999951	0.815945	-0.293457	-1.22557	244.275	299.376	-1.50398	1.0013
Batf	Batf	12	85686669	85709088	22419	+	77.9719	12.0936	7.34806	7.79719	protein_coding	ensembl_havana	0.0514817	0.999951	0.557398	-0.843221	-1.79405	5.56639	9.98639	-3.23074	1.00377
Cops3	Cops3	11	59817795	59839839	22044	-	10476.6	1129.65	1046.4	1047.66	protein_coding	ensembl_havana	0.0515899	0.999951	1.07618	0.105924	1.07618	1086.05	1009.17	-1.00051	1.15876
Adgrl2	Adgrl2	3	148815583	148990556	174973	-	13404.1	1553.37	1336.39	1340.41	protein_coding	ensembl_havana	0.051654	0.999951	1.10025	0.137832	1.10025	1403.96	1276.03	-1.00069	1.21138
Pip4p1	Pip4p1	14	50926068	50930857	4789	-	2878.68	320.699	286.642	287.868	protein_coding	ensembl_havana	0.0517938	0.999951	0.884396	-0.177236	-1.13072	270.093	305.399	-1.27974	1.00096
Gm14117	Gm14117	2	146305547	146306390	843	+	215.93	30.0336	21.0876	21.593	processed_pseudogene	ensembl_havana	0.0519986	0.999951	1.42814	0.514135	1.42814	25.3326	17.7382	-1.00309	2.04588
Fahd1	Fahd1	17	24848892	24850365	1473	-	8307.79	982.436	826.688	830.779	protein_coding	ensembl_havana	0.0520636	0.999951	1.12255	0.166776	1.12255	878.808	782.87	-1.00103	1.26141
Cers1	Cers1	8	70315775	70331593	15818	+	133.025	20.5591	12.1683	13.3025	protein_coding	ensembl_havana	0.0521972	0.999951	0.599602	-0.737923	-1.66777	9.91038	16.5283	-2.79503	1.00488
Rasd1	Rasd1	11	59963181	59964945	1764	-	961.81	156.456	89.5412	96.181	protein_coding	ensembl_havana	0.0522482	0.999951	0.690018	-0.535293	-1.44924	78.5353	113.816	-2.10788	1.00362
Tpcn1	Tpcn1	5	120534153	120588674	54521	-	12090.3	1300.75	1207.18	1209.03	protein_coding	ensembl_havana	0.0523353	0.999951	0.925878	-0.111106	-1.08006	1163.18	1256.29	-1.16743	1.00078
Csrp2	Csrp2	10	110919789	110939623	19834	+	2713.28	752.22	231.963	271.328	protein_coding	ensembl_havana	0.0524034	0.999951	0.535558	-0.900885	-1.86721	189.222	353.317	-3.50918	1.00651
Adcy1	Adcy1	11	7063489	7178507	115018	+	458.028	78.9187	44.4383	45.8028	protein_coding	ensembl_havana	0.0524214	0.999951	1.35106	0.434095	1.35106	52.5388	38.887	-1.00316	1.83113
Gpbp1	Gpbp1	13	111425680	111490112	64432	-	8326.11	928.733	830.592	832.611	protein_coding	ensembl_havana	0.0524758	0.999951	1.09642	0.132805	1.09642	870.005	793.494	-1.00099	1.20333
Rasa1	Rasa1	13	85214780	85289131	74351	-	4836.49	569.533	481.961	483.649	protein_coding	ensembl_havana	0.0524812	0.999951	1.11448	0.156369	1.11448	509.175	456.872	-1.00116	1.24351
Cracr2a	Cracr2a	6	127561338	127674249	112911	+	728.316	105.627	71.0367	72.8316	protein_coding	ensembl_havana	0.0525253	0.999951	0.773045	-0.371377	-1.29359	63.7012	82.403	-1.67807	1.00281
Tcerg1	Tcerg1	18	42511487	42575794	64307	+	4046.33	488.399	403.288	404.633	protein_coding	ensembl_havana	0.0525354	0.999951	1.11472	0.156675	1.11472	426.225	382.363	-1.00119	1.24407
Rras	Rras	7	45017961	45021648	3687	+	5291.16	665.148	526.544	529.116	protein_coding	ensembl_havana	0.0526076	0.999951	0.888778	-0.170105	-1.12514	497.958	560.273	-1.26762	1.00133
Slc22a21	Slc22a21	11	53949965	53980333	30368	-	179.132	27.7541	16.7894	17.9132	protein_coding	ensembl_havana	0.052674	0.999951	0.640797	-0.642062	-1.56056	13.9712	21.8028	-2.44789	1.00515
Gm14295	Gm14295	2	176798612	176811224	12612	+	864.348	102.052	85.4481	86.4348	protein_coding	ensembl_havana	0.0526917	0.999951	1.22522	0.293039	1.22522	94.9011	77.4565	-1.00236	1.50471
Nras	Nras	3	103058285	103067915	9630	+	4820.89	556.17	479.693	482.089	protein_coding	ensembl_havana	0.0527268	0.999951	1.12884	0.174836	1.12884	510.6	452.324	-1.00143	1.27609
Pxdn	Pxdn	12	29937608	30017659	80051	+	16849.5	2186.4	1668.05	1684.95	protein_coding	ensembl_havana	0.052759	0.999951	1.16424	0.219384	1.16424	1812.4	1556.73	-1.00181	1.3579
Irf2bpl	Irf2bpl	12	86880701	86884799	4098	-	7731.72	979.058	768.26	773.172	protein_coding	ensembl_havana	0.0528206	0.999951	0.877866	-0.187927	-1.13913	723.517	824.177	-1.29967	1.00159
Atad1	Atad1	19	32671638	32739787	68149	-	14365.1	1562.2	1434.7	1436.51	protein_coding	ensembl_havana	0.05302	0.999951	1.07428	0.103365	1.07428	1486.9	1384.09	-1.00093	1.15515
Pkdcc	Pkdcc	17	83215292	83225071	9779	+	5864.05	678.965	584.968	586.405	protein_coding	ensembl_havana	0.0530923	0.999951	1.09963	0.137015	1.09963	613.506	557.922	-1.00127	1.21071
Bmpr2	Bmpr2	1	59763400	59879015	115615	+	19380.1	2073.87	1935.9	1938.01	protein_coding	ensembl_havana	0.053155	0.999951	1.06882	0.0960211	1.06882	2002.93	1873.96	-1.00091	1.14341
Sox30	Sox30	11	45980310	46017995	37685	+	71.0143	19.1785	5.83725	7.10143	protein_coding	ensembl_havana	0.0531941	0.999951	0.470251	-1.0885	-2.12653	4.55152	9.67894	-4.56934	1.01044
Snrpe	Snrpe	1	133603871	133610292	6421	-	1844.84	219.095	183.202	184.484	protein_coding	ensembl_havana	0.0532062	0.999951	1.16278	0.217582	1.16278	197.983	170.266	-1.00209	1.35489
Tnfaip1	Tnfaip1	11	78522850	78536333	13483	-	14792.7	1734.5	1474.91	1479.27	protein_coding	ensembl_havana	0.0533548	0.999951	1.09859	0.135656	1.09859	1548.14	1409.2	-1.00136	1.20855
Ipo7	Ipo7	7	110018274	110056610	38336	+	22760.4	2567.54	2270.64	2276.04	protein_coding	ensembl_havana	0.0534998	0.999951	1.08933	0.123437	1.08933	2372.52	2177.97	-1.00129	1.18816
Klhl23	Klhl23	2	69821944	69836652	14708	+	7431.06	882.058	738.03	743.106	protein_coding	ensembl_havana	0.0535079	0.999951	1.14231	0.191954	1.14231	791.939	693.279	-1.00201	1.3075
Chuk	Chuk	19	44073335	44107481	34146	-	4524.93	551.16	450.305	452.493	protein_coding	ensembl_havana	0.053567	0.999951	1.12732	0.172899	1.12732	479.181	425.062	-1.00184	1.2732
Abi2	Abi2	1	60409619	60481159	71540	+	2333.07	263.976	232.638	233.307	protein_coding	ensembl_havana	0.0536075	0.999951	1.12704	0.172541	1.12704	247.263	219.392	-1.00186	1.27258
Gm6206	Gm6206	X	103163110	103165408	2298	-	1076.9	129.138	106.744	107.69	processed_pseudogene	havana	0.0536812	0.999951	1.19587	0.258061	1.19587	117.223	98.0228	-1.00284	1.43416
S100a9	S100a9	3	90692632	90695722	3090	-	89.7019	20.2722	8.05626	8.97019	protein_coding	ensembl_havana	0.0537081	0.999951	0.548384	-0.866743	-1.82354	6.32644	11.5365	-3.35733	1.00963
Rnf180	Rnf180	13	105130001	105294816	164815	-	68.2853	13.6934	5.85076	6.82853	protein_coding	ensembl_havana	0.0537545	0.999951	1.94824	0.96217	1.94824	8.99009	4.61447	-1.01083	3.83674
Id2	Id2	12	25093799	25097141	3342	-	894.559	151.17	86.0332	89.4559	protein_coding	ensembl_havana	0.0537715	0.999951	0.747438	-0.419974	-1.3379	76.5503	102.417	-1.79846	1.00473
Glmp	Glmp	3	88325023	88331314	6291	+	7068.82	777.3	705.625	706.882	protein_coding	ensembl_havana	0.0537862	0.999951	0.918664	-0.122391	-1.08854	677.592	737.584	-1.18655	1.00138
Rhoh	Rhoh	5	65861213	65896701	35488	+	61.9026	10.1361	5.62526	6.19026	protein_coding	ensembl_havana	0.0538106	0.999951	0.516342	-0.953601	-1.9367	4.21209	8.15756	-3.79167	1.01089
Calml4	Calml4	9	62858080	62875922	17842	+	55.6932	10.0939	5.06062	5.56932	protein_coding	ensembl_havana	0.0539175	0.999951	0.494748	-1.01523	-2.02123	3.68687	7.45202	-4.13409	1.01192
Pqlc3	Pqlc3	12	16988648	17000409	11761	-	921.399	153.589	89.3009	92.1399	protein_coding	ensembl_havana	0.0539623	0.999951	0.763565	-0.389178	-1.30965	79.6968	104.375	-1.72307	1.00461
Igfbp6	Igfbp6	15	102144362	102149512	5150	+	2870.9	408.476	278.964	287.09	protein_coding	ensembl_havana	0.0541148	0.999951	0.784799	-0.349605	-1.27421	252.731	322.033	-1.63059	1.00429
Gm8546	Gm8546	13	89577156	89578420	1264	-	151.859	23.1552	14.0816	15.1859	processed_pseudogene	havana	0.0542506	0.999951	1.58968	0.668736	1.58968	18.6421	11.727	-1.0085	2.54855
Ccdc112	Ccdc112	18	46282151	46311929	29778	-	102.896	17.8611	9.69281	10.2896	protein_coding	ensembl_havana	0.054424	0.999951	0.59305	-0.753776	-1.6862	7.70712	12.9958	-2.87161	1.00997
Babam2	Babam2	5	31697684	32084963	387279	+	5289.56	596.216	527.421	528.956	protein_coding	ensembl_havana	0.0544434	0.999951	0.904545	-0.144736	-1.10553	502.141	555.13	-1.22453	1.00191
Trmt11	Trmt11	10	30534225	30600750	66525	-	985.093	116.354	97.7471	98.5093	protein_coding	ensembl_havana	0.0544541	0.999951	1.19441	0.256292	1.19441	107.194	89.7464	-1.0034	1.43146
Zmym4	Zmym4	4	126861939	126968136	106197	-	4790.53	542.557	478.087	479.053	protein_coding	ensembl_havana	0.0544567	0.999951	1.09843	0.135437	1.09843	501.974	456.994	-1.0018	1.20871
Aebp1	Aebp1	11	5861947	5872089	10142	+	5287.04	1128.33	495.973	528.704	protein_coding	ensembl_havana	0.0544617	0.999951	0.670379	-0.576952	-1.49169	424.335	632.978	-2.24225	1.00769
Selenoi	Selenoi	5	30232581	30272428	39847	+	3837.55	449.601	382.336	383.755	protein_coding	ensembl_havana	0.0547652	0.999951	1.11832	0.161327	1.11832	405.036	362.184	-1.00229	1.25349
Gpr108	Gpr108	17	57234635	57248447	13812	-	6226.18	661.102	621.834	622.618	protein_coding	ensembl_havana	0.054932	0.999951	0.922481	-0.116408	-1.08403	596.925	647.087	-1.17713	1.00171
Gm21399	Gm21399	8	129252998	129253595	597	+	432.497	67.9319	41.9046	43.2497	processed_pseudogene	havana	0.0549772	0.999951	1.34624	0.428936	1.34624	49.6943	36.9134	-1.00636	1.82389
Gm15975	Gm15975	5	55624190	55625592	1402	+	105.974	17.9364	9.96804	10.5974	processed_pseudogene	havana	0.0552037	0.999951	0.599365	-0.738494	-1.66843	8.0456	13.4235	-2.81558	1.01146
H2-T23	H2-T23	17	36029773	36032856	3083	-	6446.48	778.302	638.415	644.648	protein_coding	ensembl_havana	0.0552602	0.999951	0.86054	-0.216686	-1.16206	596.714	693.418	-1.35496	1.00339
Frmd5	Frmd5	2	121545529	121807088	261559	-	27951.5	3543.2	2769.38	2795.15	protein_coding	ensembl_havana	0.055301	0.999951	1.15594	0.209061	1.15594	2997.61	2593.23	-1.00329	1.34059
Sh3bgrl3	Sh3bgrl3	4	134127406	134128790	1384	-	3205.44	423.276	317.217	320.544	protein_coding	ensembl_havana	0.0553339	0.999951	0.852544	-0.230153	-1.17296	294.924	345.934	-1.38085	1.00365
Ptms	Ptms	6	124913681	124920104	6423	-	13348.6	1616.91	1328.49	1334.86	protein_coding	ensembl_havana	0.055344	0.999951	0.893674	-0.162179	-1.11898	1259.71	1409.58	-1.25533	1.00257
Olfml3	Olfml3	3	103722222	103738002	15780	-	3658.74	544.376	356.118	365.874	protein_coding	ensembl_havana	0.0554086	0.999951	0.791414	-0.337495	-1.26356	323.513	408.778	-1.60525	1.00543
Apln	Apln	X	48025146	48034854	9708	-	1961.65	308.102	186.177	196.165	protein_coding	ensembl_havana	0.0554191	0.999951	1.36907	0.453199	1.36907	226.464	165.414	-1.00731	1.88805
Hadhb-ps	Hadhb-ps	2	108948806	108950234	1428	+	17003.7	1852.25	1692.69	1700.37	processed_pseudogene	havana	0.0554231	0.999951	1.11505	0.157112	1.11505	1793.01	1608	-1.00253	1.24649
Perp	Perp	10	18845020	18857074	12054	+	15494.3	1673.51	1544.54	1549.43	protein_coding	ensembl_havana	0.0555702	0.999951	0.909329	-0.137125	-1.09971	1476.57	1623.8	-1.21211	1.00227
Commd9	Commd9	2	101886247	101901647	15400	+	3127.68	344.668	312.113	312.768	protein_coding	ensembl_havana	0.0556667	0.999951	0.901471	-0.149646	-1.1093	296.456	328.858	-1.23364	1.00251
Cd14	Cd14	18	36725067	36726799	1732	-	816.904	104.06	80.247	81.6904	protein_coding	ensembl_havana	0.0556938	0.999951	0.799231	-0.323315	-1.2512	72.8913	91.2017	-1.57406	1.00547
Prrt4	Prrt4	6	29169232	29179585	10353	-	661.498	125.773	62.5783	66.1498	protein_coding	ensembl_havana	0.0557274	0.999951	0.708087	-0.498001	-1.41225	54.8341	77.4397	-2.01138	1.00848
Jun	Jun	4	95049034	95052223	3189	-	10090.9	1395.42	997.823	1009.09	protein_coding	ensembl_havana	0.0558985	0.999951	0.852388	-0.230418	-1.17317	929.129	1090.03	-1.38188	1.00403
Inf2	Inf2	12	112588784	112615558	26774	+	5721.36	626.763	569.907	572.136	protein_coding	ensembl_havana	0.0560134	0.999951	0.89687	-0.157029	-1.11499	541.815	604.118	-1.24668	1.0028
Gm49477	Gm49477	15	103135881	103140670	4789	+	2338.35	281.274	232.136	233.835	lincRNA	havana	0.0560365	0.999951	1.15847	0.212215	1.15847	250.645	216.36	-1.0038	1.34714
Thumpd3	Thumpd3	6	113046225	113068274	22049	+	2689.44	300.115	267.864	268.944	protein_coding	ensembl_havana	0.0560937	0.999951	1.12875	0.174727	1.12875	285.568	252.995	-1.00315	1.2781
Il11ra1	Il11ra1	4	41699989	41769475	69486	+	15104.8	1641.65	1505.38	1510.48	protein_coding	ensembl_havana	0.0561289	0.999951	0.906551	-0.141541	-1.10308	1436.73	1584.83	-1.21992	1.00257
Fbxo40	Fbxo40	16	36963460	36990468	27008	-	69242.2	8944.89	6881.63	6924.22	protein_coding	ensembl_havana	0.0562475	0.999951	1.12957	0.175768	1.12957	7345.26	6502.73	-1.00325	1.28007
Sdhaf2	Sdhaf2	19	10500534	10526143	25609	-	10022.2	1125.1	1000.4	1002.22	protein_coding	ensembl_havana	0.0564636	0.999951	1.08401	0.116372	1.08401	1042.72	961.913	-1.00222	1.17768
Dbf4	Dbf4	5	8396973	8422717	25744	-	228.669	39.5561	21.9105	22.8669	protein_coding	ensembl_havana	0.0564817	0.999951	1.47027	0.556085	1.47027	27.2533	18.5362	-1.0107	2.18484
Mapre1	Mapre1	2	153741274	153773311	32037	+	11687.9	1361.35	1163.83	1168.79	protein_coding	ensembl_havana	0.056621	0.999951	1.11367	0.155321	1.11367	1230.73	1105.11	-1.00304	1.24403
Ctif	Ctif	18	75431224	75697555	266331	-	3787.13	448.509	377.546	378.713	protein_coding	ensembl_havana	0.0566664	0.999951	0.899174	-0.153328	-1.11213	358.392	398.579	-1.24057	1.00302
Unc5c	Unc5c	3	141465216	141834925	369709	+	81.1118	19.3498	6.57245	8.11118	protein_coding	ensembl_havana	0.0567565	0.999951	0.482098	-1.0526	-2.07427	5.32202	11.0393	-4.39381	1.0212
Npdc1	Npdc1	2	25399351	25409495	10144	+	3686.94	529.802	362.886	368.694	protein_coding	ensembl_havana	0.0568295	0.999951	0.829097	-0.270388	-1.20613	334.241	403.138	-1.4627	1.00546
B4galt6	B4galt6	18	20684599	20746405	61806	-	3429.61	423.355	341.234	342.961	protein_coding	ensembl_havana	0.0568655	0.999951	1.13163	0.1784	1.13163	363.493	321.212	-1.00362	1.28522
Ppp1r14c	Ppp1r14c	10	3366057	3464976	98919	+	16540.1	2040.35	1638.39	1654.01	protein_coding	ensembl_havana	0.0568718	0.999951	1.15781	0.211402	1.15781	1774.41	1532.55	-1.00429	1.34628
BC022960	BC022960	X	169368189	169370004	1815	+	100.405	16.9271	9.25211	10.0405	transcribed_processed_pseudogene	havana	0.0569805	0.999951	1.71878	0.781381	1.71878	12.7389	7.41161	-1.01621	3.00207
Upf3b	Upf3b	X	37091678	37110323	18645	-	1325.94	156.826	131.448	132.594	protein_coding	ensembl_havana	0.0570979	0.999951	1.17831	0.236723	1.17831	143.546	121.823	-1.00496	1.39531
Gm12906	Gm12906	4	107760025	107760466	441	-	125.777	18.7625	12.1108	12.5777	processed_pseudogene	havana	0.0571055	0.999951	1.57115	0.651824	1.57115	15.3769	9.78703	-1.01374	2.50244
Moap1	Moap1	12	102742230	102743662	1432	-	642.328	81.1213	62.878	64.2328	protein_coding	ensembl_havana	0.057106	0.999951	0.783537	-0.351926	-1.27626	56.5835	72.2154	-1.64089	1.0074
Sacs	Sacs	14	61138457	61240696	102239	+	11245.4	1508.56	1107.48	1124.54	protein_coding	ensembl_havana	0.0571675	0.999951	1.19621	0.258468	1.19621	1224.25	1023.44	-1.00547	1.43874
Cog5	Cog5	12	31654869	31937631	282762	+	10769.3	1157.72	1074.63	1076.93	protein_coding	ensembl_havana	0.0571892	0.999951	1.08782	0.121441	1.08782	1122.66	1032.03	-1.00257	1.1864
Eef1a1-ps1	Eef1a1-ps1	19	17926623	17928010	1387	+	2658.04	308.666	264.022	265.804	processed_pseudogene	havana	0.0572202	0.999951	0.871067	-0.199144	-1.14802	247.647	284.303	-1.32354	1.00424
Ecd	Ecd	14	20319852	20348122	28270	-	6594.92	724.117	657.36	659.492	protein_coding	ensembl_havana	0.0572691	0.999951	1.10489	0.143905	1.10489	692.865	627.089	-1.00309	1.22455
Pofut2	Pofut2	10	77259218	77269576	10358	+	10537.6	1140.77	1052.56	1053.76	protein_coding	ensembl_havana	0.0572791	0.999951	0.931	-0.103147	-1.07411	1016.22	1091.53	-1.15627	1.00221
Zbtb7c	Zbtb7c	18	75820178	76148565	328387	+	646.487	107.633	63.1207	64.6487	protein_coding	ensembl_havana	0.0573355	0.999951	0.775609	-0.366598	-1.28931	56.354	72.6577	-1.67553	1.00795
Rad52	Rad52	6	119902698	119922829	20131	+	864.368	101.586	85.5571	86.4368	protein_coding	ensembl_havana	0.0574285	0.999951	0.825796	-0.276144	-1.21095	78.3281	94.8517	-1.47529	1.00606
Sh3bp5	Sh3bp5	14	31359880	31436079	76199	-	7988.85	906.052	796.106	798.885	protein_coding	ensembl_havana	0.0574835	0.999951	1.10684	0.146446	1.10684	838.977	757.993	-1.00323	1.22905
1810034E14Rik	1810034E14Rik	13	64248700	64271853	23153	+	1305.49	155.314	129.723	130.549	antisense	havana	0.0575123	0.999951	0.853533	-0.228481	-1.1716	120.351	141.004	-1.3796	1.00506
Ppp4r3b	Ppp4r3b	11	29172890	29220798	47908	+	4214.56	473.866	420.123	421.456	protein_coding	ensembl_havana	0.057559	0.999951	1.11222	0.153443	1.11222	443.742	398.97	-1.00342	1.24126
Cracr2b	Cracr2b	7	141461094	141466614	5520	+	2573.99	299.589	255.62	257.399	protein_coding	ensembl_havana	0.0575782	0.999951	0.870668	-0.199805	-1.14854	239.941	275.582	-1.32504	1.00446
Gm14584	Gm14584	X	53418331	53418968	637	+	65.8591	12.441	5.70851	6.58591	processed_pseudogene	havana	0.0576045	0.999951	1.98722	0.990753	1.98722	8.68906	4.37246	-1.02241	4.03754
Eng	Eng	2	32646595	32682670	36075	+	48284.5	5675.46	4802.76	4828.45	protein_coding	ensembl_havana	0.0578624	0.999951	0.891859	-0.165113	-1.12125	4552.55	5104.56	-1.26202	1.00382
Gm14440	Gm14440	2	175275125	175286806	11681	+	110.109	27.0964	6.87375	11.0109	protein_coding	ensembl_havana	0.0579356	0.999951	2.02283	1.01637	2.02283	14.7022	7.26813	-1.02398	4.18995
Vps35	Vps35	8	85260392	85299803	39411	-	17506.8	1844.05	1749.12	1750.68	protein_coding	ensembl_havana	0.0579413	0.999951	1.06511	0.0910029	1.06511	1804.69	1694.37	-1.00213	1.13687
Alg8	Alg8	7	97371606	97392186	20580	+	683.788	93.5717	67.6564	68.3788	protein_coding	ensembl_havana	0.0579779	0.999951	1.23098	0.299802	1.23098	75.1805	61.0739	-1.00705	1.52599
Hmgcs1	Hmgcs1	13	119690379	119708261	17882	+	5519.88	620.722	550.78	551.988	protein_coding	ensembl_havana	0.0580848	0.999951	1.09611	0.132391	1.09611	576.663	526.1	-1.00315	1.20524
Thbs4	Thbs4	13	92751590	92794819	43229	-	2242.16	801.806	151.392	224.216	protein_coding	ensembl_havana	0.0581265	0.999951	0.385687	-1.3745	-2.59277	124.806	323.593	-6.94659	1.03334
Pbk	Pbk	14	65805837	65817823	11986	+	95.5265	25.0253	7.17006	9.55265	protein_coding	ensembl_havana	0.0581916	0.999951	2.17639	1.12193	2.17639	13.0854	6.01247	-1.02735	4.86618
Lmna	Lmna	3	88480147	88509957	29810	-	21576.8	2556.59	2150.98	2157.68	protein_coding	ensembl_havana	0.058411	0.999951	0.910819	-0.134764	-1.09791	2056.9	2258.29	-1.20943	1.00333
Aak1	Aak1	6	86849517	87003224	153707	+	18514.8	2039.18	1848.75	1851.48	protein_coding	ensembl_havana	0.0587451	0.999951	1.0747	0.103936	1.0747	1918.06	1784.74	-1.00267	1.15806
Tyw3	Tyw3	3	154576431	154597105	20674	-	723.97	91.0003	71.7779	72.397	protein_coding	ensembl_havana	0.0588102	0.999951	1.21772	0.284179	1.21772	79.6444	65.4047	-1.00736	1.49375
Sod3	Sod3	5	52363791	52371419	7628	+	11426.2	1511.7	1133.27	1142.62	protein_coding	ensembl_havana	0.0589828	0.999951	0.871184	-0.19895	-1.14786	1063.87	1221.18	-1.3245	1.00525
Dcbld1	Dcbld1	10	52233619	52321379	87760	+	1426.75	167.104	140.931	142.675	protein_coding	ensembl_havana	0.0590886	0.999951	1.1973	0.259785	1.1973	155.769	130.1	-1.00693	1.44347
Clec1b	Clec1b	6	129397297	129409336	12039	+	134.359	24.8502	11.9133	13.4359	protein_coding	ensembl_havana	0.0593698	0.999951	0.576313	-0.795076	-1.73517	9.84512	17.0829	-3.07711	1.02202
Rps6ka3	Rps6ka3	X	159210307	159368245	157938	+	7418.89	895.78	736.739	741.889	protein_coding	ensembl_havana	0.0593974	0.999951	1.13974	0.1887	1.13974	789.875	693.033	-1.0052	1.30575
Fibin	Fibin	2	110360917	110363184	2267	-	3024.35	569.226	279.065	302.435	protein_coding	ensembl_havana	0.0595172	0.999951	0.643273	-0.636497	-1.55455	236.873	368.231	-2.45979	1.01786
Gm11675	Gm11675	11	111276100	111276932	832	+	204.749	26.2442	19.9582	20.4749	processed_pseudogene	havana	0.059696	0.999951	0.702893	-0.508623	-1.42269	16.9188	24.0703	-2.05342	1.01451
Fam122a	Fam122a	19	24476502	24477357	855	-	1429.15	175.505	141.894	142.915	protein_coding	ensembl	0.0597216	0.999951	0.854318	-0.227154	-1.17052	132.168	154.705	-1.37899	1.00647
Rcn3	Rcn3	7	45082913	45092222	9309	-	4289.16	703.748	416.25	428.916	protein_coding	ensembl_havana	0.0598111	0.999951	0.787019	-0.34553	-1.27062	377.673	479.878	-1.63053	1.00995
Azin1	Azin1	15	38487427	38519267	31840	-	9523.73	1646.64	925.918	952.373	protein_coding	ensembl_havana	0.0598798	0.999951	1.25831	0.331489	1.25831	1060.74	842.985	-1.00961	1.59856
Trim66	Trim66	7	109449006	109508135	59129	-	111.219	19.3498	10.0641	11.1219	protein_coding	ensembl_havana	0.0599909	0.999951	0.579837	-0.786281	-1.72462	8.12581	14.014	-3.04329	1.02319
Fgfr2	Fgfr2	7	130162451	133123351	2960900	-	82.9746	29.0246	6.07539	8.29746	protein_coding	ensembl_havana	0.0600664	0.999951	0.438281	-1.19007	-2.28164	5.04558	11.5122	-5.39104	1.03556
Tecr	Tecr	8	83571698	83607972	36274	-	85347.7	9654.25	8519.95	8534.77	protein_coding	ensembl_havana	0.0600764	0.999951	0.929573	-0.105359	-1.07576	8223.37	8846.39	-1.16085	1.0031
Srpx	Srpx	X	10037977	10117710	79733	-	534.605	87.0739	50.8962	53.4605	protein_coding	ensembl_havana	0.0600855	0.999951	0.719366	-0.475202	-1.39011	44.7063	62.1469	-1.95962	1.01408
Cdc73	Cdc73	1	143598800	143702894	104094	-	5884.61	631.039	587.446	588.461	protein_coding	ensembl_havana	0.0601154	0.999951	1.08893	0.122909	1.08893	612.86	562.81	-1.00363	1.19007
Vgll2	Vgll2	10	52022502	52028472	5970	+	76.1308	34.1691	5.08195	7.61308	protein_coding	ensembl_havana	0.060197	0.999951	0.386939	-1.36982	-2.58439	4.3007	11.1147	-6.95672	1.04157
Ube2g1	Ube2g1	11	72607283	72686482	79199	+	9003.79	1049.83	897.766	900.379	protein_coding	ensembl_havana	0.0602084	0.999951	1.09812	0.135041	1.09812	942.101	857.919	-1.00403	1.21073
Ccdc191	Ccdc191	16	43889800	43964315	74515	+	718.219	96.999	70.1287	71.8219	protein_coding	ensembl_havana	0.060367	0.999951	0.786125	-0.347169	-1.27206	63.3426	80.5757	-1.6352	1.01054
Mier1	Mier1	4	103114390	103165755	51365	+	3680.92	427.665	366.385	368.092	protein_coding	ensembl_havana	0.0603997	0.999951	1.12713	0.172652	1.12713	389.299	345.39	-1.00525	1.27708
Sco1	Sco1	11	67052670	67067071	14401	+	3557.09	443.895	352.937	355.709	protein_coding	ensembl_havana	0.0605033	0.999951	1.15075	0.202578	1.15075	380.447	330.607	-1.00622	1.33247
Pbld1	Pbld1	10	63060162	63077963	17801	+	314.604	62.5824	29.531	31.4604	protein_coding	ensembl_havana	0.060777	0.999951	0.679593	-0.557256	-1.47147	25.5461	37.5903	-2.2034	1.01763
Abcc9	Abcc9	6	142587862	142702316	114454	-	92094.3	11012.6	9146.87	9209.43	protein_coding	ensembl_havana	0.0607773	0.999951	1.13312	0.180301	1.13312	9784.47	8634.98	-1.00567	1.29124
Gm7091	Gm7091	X	140821938	140822524	586	-	200.066	26.6703	19.4858	20.0066	processed_pseudogene	havana	0.0607919	0.999951	0.701526	-0.511431	-1.42546	16.4285	23.4182	-2.06485	1.01619
Washc4	Washc4	10	83543752	83596474	52722	+	3113.52	342.106	310.523	311.352	protein_coding	ensembl_havana	0.0608863	0.999951	1.11067	0.151436	1.11067	328.257	295.547	-1.00481	1.23953
Col8a2	Col8a2	4	126286793	126314331	27538	+	350.061	142.704	22.1519	35.0061	protein_coding	ensembl_havana	0.0609421	0.999951	0.360055	-1.47371	-2.77736	18.515	51.4229	-8.08416	1.04803
Mbtps1	Mbtps1	8	119508156	119558736	50580	-	12339.1	1411.34	1231.92	1233.91	protein_coding	ensembl_havana	0.0610092	0.999951	0.927328	-0.108849	-1.07837	1186.93	1279.94	-1.16694	1.00349
Socs5	Socs5	17	87107679	87137840	30161	+	5955.45	660.002	594.074	595.545	protein_coding	ensembl_havana	0.0610344	0.999951	1.09633	0.132687	1.09633	622.419	567.728	-1.00427	1.20708
Eid2	Eid2	7	28267881	28269273	1392	+	819.743	103.614	81.1323	81.9743	protein_coding	ensembl_havana	0.0610455	0.999951	0.824314	-0.278735	-1.21313	74.2586	90.0854	-1.48492	1.00899
Kiss1r	Kiss1r	10	79916971	79922274	5303	+	82.4299	15.1409	7.19402	8.24299	protein_coding	ensembl_havana	0.0610679	0.999951	0.543515	-0.879608	-1.83988	5.87629	10.8116	-3.48234	1.02871
Fam177a	Fam177a	12	55124469	55142105	17636	+	841.871	129.432	81.3569	84.1871	protein_coding	ensembl_havana	0.0611004	0.999951	0.761321	-0.393424	-1.31351	72.723	95.5222	-1.74735	1.01278
Bcr	Bcr	10	75060592	75184922	124330	+	3527.69	457.139	349.075	352.769	protein_coding	ensembl_havana	0.0611248	0.999951	0.854248	-0.227273	-1.17062	325.273	380.771	-1.38046	1.00738
Slc12a3	Slc12a3	8	94329201	94366215	37014	+	127.126	23.6509	9.6398	12.7126	protein_coding	ensembl_havana	0.0612928	0.999951	0.508378	-0.976025	-1.96704	8.66535	17.0451	-3.99516	1.03254
Fam8a1	Fam8a1	13	46669522	46678057	8535	+	4459.17	498.806	444.915	445.917	protein_coding	ensembl_havana	0.0613912	0.999951	1.09863	0.135708	1.09863	466.531	424.648	-1.0045	1.21242
Eif1a	Eif1a	18	46597701	46616457	18756	+	1934.01	232.337	191.739	193.401	protein_coding	ensembl_havana	0.0614732	0.999951	1.16642	0.222094	1.16642	207.935	178.267	-1.00743	1.37065
Klhl12	Klhl12	1	134455531	134491019	35488	+	5598.8	619.208	558.018	559.88	protein_coding	ensembl_havana	0.0615912	0.999951	1.10774	0.147625	1.10774	587.791	530.62	-1.00498	1.23321
Zfp758	Zfp758	17	22361453	22377282	15829	+	758.445	95.8539	74.2881	75.8445	protein_coding	ensembl_havana	0.0615936	0.999951	1.26421	0.338234	1.26421	84.4215	66.7781	-1.01145	1.61652
Lrrc29	Lrrc29	8	105312265	105326279	14014	-	130.099	20.2722	12.2376	13.0099	protein_coding	ensembl_havana	0.0616361	0.999951	0.631118	-0.664019	-1.58449	10.1104	16.0199	-2.56755	1.02268
Cited4	Cited4	4	120666572	120667821	1249	+	1982.04	231.309	197.168	198.204	protein_coding	ensembl_havana	0.0616411	0.999951	1.14383	0.193873	1.14383	211.507	184.912	-1.00657	1.31695
Slc4a7	Slc4a7	14	14702279	14799941	97662	+	3806.23	475.846	378.365	380.623	protein_coding	ensembl_havana	0.0617271	0.999951	1.13582	0.183738	1.13582	404.201	355.866	-1.00627	1.29818
Usp9x	Usp9x	X	13071498	13173329	101831	+	38572.2	4302.95	3848.2	3857.22	protein_coding	ensembl_havana	0.0621604	0.999951	1.08571	0.118638	1.08571	4015.38	3698.39	-1.00419	1.1837
Clec11a	Clec11a	7	44302687	44306903	4216	-	270.218	61.6774	24.8221	27.0218	protein_coding	ensembl_havana	0.0623374	0.999951	0.644029	-0.634803	-1.55273	21.1573	32.8514	-2.46627	1.02294
Cln5	Cln5	14	103070216	103077629	7413	+	3814.33	412.805	380.549	381.433	protein_coding	ensembl_havana	0.062364	0.999951	1.10238	0.140627	1.10238	400.25	363.077	-1.00505	1.22138
Cyb5r4	Cyb5r4	9	87022014	87077775	55761	+	4868.63	575.612	484.773	486.863	protein_coding	ensembl_havana	0.0624047	0.999951	1.11822	0.161202	1.11822	513.838	459.514	-1.00581	1.25767
Rnf125	Rnf125	18	20944625	20983863	39238	+	752.504	100.101	74.0933	75.2504	protein_coding	ensembl_havana	0.062536	0.999951	1.24151	0.312093	1.24151	83.3773	67.1581	-1.01139	1.55889
2810410L24Rik	2810410L24Rik	11	120185400	120189853	4453	-	336.884	45.4227	32.838	33.6884	processed_transcript	havana	0.0627811	0.999951	0.744883	-0.424914	-1.34249	28.8034	38.6684	-1.83082	1.01583
Npr1	Npr1	3	90450591	90465867	15276	-	5252.75	633.705	522.704	525.275	protein_coding	ensembl_havana	0.0628184	0.999951	0.891143	-0.166272	-1.12215	495.145	555.629	-1.26702	1.00618
Gm49417	Gm49417	14	70205324	70255288	49964	+	78.1258	15.5314	6.56062	7.81258	antisense	havana	0.0629114	0.999951	0.511806	-0.96633	-1.95386	5.28413	10.3245	-3.95779	1.03673
Mast3	Mast3	8	70778117	70805055	26938	-	2080.13	262.413	206.283	208.013	protein_coding	ensembl_havana	0.0629243	0.999951	0.861702	-0.214739	-1.16049	192.679	223.603	-1.35759	1.00806
Hook3	Hook3	8	26021421	26119225	97804	-	9348.64	1071.22	931.346	934.864	protein_coding	ensembl_havana	0.0629593	0.999951	1.10764	0.147486	1.10764	982.458	886.985	-1.00554	1.23366
Kdm7a	Kdm7a	6	39136623	39206790	70167	-	5641.46	653.801	562.134	564.146	protein_coding	ensembl_havana	0.0629931	0.999951	1.10938	0.149755	1.10938	593.553	535.031	-1.00564	1.23767
Rbm42	Rbm42	7	30640999	30650318	9319	-	6691.7	741.225	666.809	669.17	protein_coding	ensembl_havana	0.0630157	0.999951	0.902496	-0.148008	-1.10804	635.188	703.812	-1.2346	1.00558
Eif3e	Eif3e	15	43250058	43282720	32662	-	13660.3	1540.95	1362.87	1366.03	protein_coding	ensembl_havana	0.0630441	0.999951	1.08868	0.122576	1.08868	1423.37	1307.43	-1.00463	1.19071
Nfasc	Nfasc	1	132564690	132741798	177108	-	78.0714	21.7685	5.41321	7.80714	protein_coding	ensembl_havana	0.0631042	0.999951	0.432621	-1.20882	-2.31149	4.68227	10.823	-5.59321	1.04683
Stard9	Stard9	2	120629121	120731896	102775	+	6451.73	763.133	641.688	645.173	protein_coding	ensembl_havana	0.063142	0.999951	0.887944	-0.17146	-1.1262	607.319	683.961	-1.2766	1.00653
Zfp933	Zfp933	4	147822986	147848367	25381	-	1284.04	165.462	127.403	128.404	protein_coding	ensembl_havana	0.0631744	0.999951	1.17436	0.231873	1.17436	138.613	118.033	-1.00886	1.39134
Nnat	Nnat	2	157560078	157562523	2445	+	138.521	31.8394	11.3564	13.8521	protein_coding	ensembl_havana	0.0631788	0.999951	0.523917	-0.932591	-1.9087	9.5253	18.1809	-3.77479	1.03614
Gm4707	Gm4707	17	71458327	71459919	1592	-	1645.38	218.271	162.261	164.538	protein_coding	havana	0.063215	0.999951	1.20079	0.263988	1.20079	179.559	149.533	-1.01013	1.45651
4933404O12Rik	4933404O12Rik	5	136919146	136937113	17967	+	173.365	26.6059	16.3142	17.3365	lincRNA	havana	0.0632999	0.999951	0.657681	-0.60454	-1.52049	13.7637	20.9276	-2.3662	1.02349
Fam214a	Fam214a	9	74952884	75032469	79585	+	7811.04	1013.43	770.045	781.104	protein_coding	ensembl_havana	0.0633962	0.999951	0.842567	-0.247136	-1.18685	714.622	848.149	-1.42214	1.0096
Cggbp1	Cggbp1	16	64851996	64859508	7512	+	4792.08	534.581	477.846	479.208	protein_coding	ensembl_havana	0.0634702	0.999951	1.10398	0.142708	1.10398	502.228	454.927	-1.00556	1.22554
Unk	Unk	11	116030322	116061215	30893	+	2063.2	239.453	205.243	206.32	protein_coding	ensembl_havana	0.0634928	0.999951	0.875082	-0.19251	-1.14275	192.421	219.889	-1.3157	1.00752
Il17re	Il17re	6	113458484	113470759	12275	+	214.483	33.3925	19.4944	21.4483	protein_coding	ensembl_havana	0.0635135	0.999951	0.630857	-0.664616	-1.58515	16.4937	26.145	-2.57866	1.02625
Cd9	Cd9	6	125460266	125494792	34526	-	5303.83	927.581	512.01	530.383	protein_coding	ensembl_havana	0.0635446	0.999951	0.777304	-0.36345	-1.2865	463.828	596.714	-1.67875	1.0143
Senp8	Senp8	9	59734259	59750711	16452	-	846.534	101.716	84.0807	84.6534	protein_coding	ensembl_havana	0.0635661	0.999951	1.19545	0.257556	1.19545	92.2688	77.1832	-1.01013	1.44358
Zdhhc1	Zdhhc1	8	105472423	105496903	24480	-	4092.5	447.162	408.298	409.25	protein_coding	ensembl_havana	0.0636153	0.999951	0.90794	-0.139331	-1.10139	389.853	429.382	-1.21973	1.00549
Ece2	Ece2	16	20629828	20646486	16658	+	145.298	40.091	8.42272	14.5298	protein_coding	ensembl_havana	0.0637333	0.999951	0.44703	-1.16155	-2.23698	8.99553	20.1229	-5.23965	1.04707
Hmox1	Hmox1	8	75093621	75100590	6969	+	2709.74	450.189	255.572	270.974	protein_coding	ensembl_havana	0.0637603	0.999951	0.729251	-0.455512	-1.37127	228.866	313.837	-1.91467	1.01824
Gm6266	Gm6266	6	146782469	146783275	806	+	402.939	65.7651	37.6493	40.2939	processed_pseudogene	havana	0.0638926	0.999951	0.687077	-0.541456	-1.45544	32.7218	47.6247	-2.16474	1.02192
E330011O21Rik	E330011O21Rik	16	78250861	78302488	51627	-	729.868	89.7579	72.1359	72.9868	processed_transcript	havana	0.0638978	0.999951	0.81525	-0.294686	-1.22662	65.3246	80.1283	-1.52246	1.01187
Cnot6l	Cnot6l	5	96070333	96164172	93839	-	5156.13	597.291	514.013	515.613	protein_coding	ensembl_havana	0.0639015	0.999951	1.1056	0.144832	1.1056	541.17	489.48	-1.00582	1.22947
Bmx	Bmx	X	164192842	164258194	65352	-	269.296	55.6305	24.7724	26.9296	protein_coding	ensembl_havana	0.0639439	0.999951	0.651506	-0.618149	-1.53491	21.2052	32.548	-2.41518	1.02515
Sf3a1	Sf3a1	11	4160350	4182542	22192	+	7696.79	869.532	768.127	769.679	protein_coding	ensembl_havana	0.0640377	0.999951	1.08753	0.121055	1.08753	801.328	736.833	-1.00491	1.18852
Phlda1	Phlda1	10	111506286	111508646	2360	+	1231.65	225.941	118.055	123.165	protein_coding	ensembl_havana	0.0644848	0.999951	1.33411	0.415881	1.33411	140.778	105.522	-1.01748	1.81097
Hhat	Hhat	1	192496711	192771224	274513	-	558.539	87.0739	52.9508	55.8539	protein_coding	ensembl_havana	0.0645254	0.999951	0.714507	-0.48498	-1.39957	46.3227	64.8317	-1.99889	1.02047
Kctd6	Kctd6	14	8214140	8223564	9424	+	1223.64	146.115	121.019	122.364	protein_coding	ensembl_havana	0.0646484	0.999951	1.19108	0.252264	1.19108	133.128	111.772	-1.01068	1.43382
B230217O12Rik	B230217O12Rik	19	57323193	57360776	37583	-	81.2385	13.6934	7.40381	8.12385	processed_transcript	havana	0.0646603	0.999951	1.78663	0.837238	1.78663	10.4282	5.83679	-1.03592	3.30671
Osgin1	Osgin1	8	119434124	119446257	12133	+	1087.32	172.606	103.66	108.732	protein_coding	ensembl_havana	0.064671	0.999951	0.740946	-0.43256	-1.34963	92.7414	125.166	-1.85503	1.01841
Nkd2	Nkd2	13	73818534	73847632	29098	-	519.783	135.448	45.345	51.9783	protein_coding	ensembl_havana	0.0647257	0.999951	0.610469	-0.71201	-1.63808	39.379	64.5062	-2.76544	1.0306
Prg4	Prg4	1	150449412	150466166	16754	-	5316.57	1239.84	473.36	531.657	protein_coding	ensembl_havana	0.064783	0.999951	0.593898	-0.751714	-1.68379	396.185	667.094	-2.92718	1.03246
Zbtb2	Zbtb2	10	4367075	4388109	21034	-	1428.73	163.856	142.323	142.873	protein_coding	ensembl_havana	0.0647891	0.999951	0.870192	-0.200594	-1.14917	133.12	152.978	-1.3319	1.00856
Arcn1	Arcn1	9	44741564	44767846	26282	-	18719.2	2020.85	1869.65	1871.92	protein_coding	ensembl_havana	0.0648044	0.999951	1.06906	0.0963384	1.06906	1933.01	1808.14	-1.00411	1.14758
Gpr20	Gpr20	15	73694604	73707506	12902	-	225.404	32.6527	21.5685	22.5404	protein_coding	ensembl_havana	0.0648829	0.999951	0.699471	-0.515664	-1.42965	18.5491	26.5188	-2.08948	1.0223
Eea1	Eea1	10	95940650	96045519	104869	+	6810.02	736.021	679.826	681.002	protein_coding	ensembl_havana	0.0649629	0.999951	1.08507	0.117782	1.08507	709.294	653.688	-1.00508	1.18334
Ankrd13d	Ankrd13d	19	4270180	4283138	12958	-	106.041	16.4486	9.90852	10.6041	protein_coding	ensembl_havana	0.064965	0.999951	1.63832	0.712213	1.63832	13.2244	8.07197	-1.03109	2.76753
Mga	Mga	2	119897228	119969582	72354	+	9762.67	1093.04	973.541	976.267	protein_coding	ensembl_havana	0.0649872	0.999951	1.09537	0.131419	1.09537	1021.52	932.581	-1.00567	1.20664
Nat8f4	Nat8f4	6	85899051	85904885	5834	-	239.529	36.5158	23.3651	23.9529	protein_coding	ensembl_havana	0.065031	0.999951	1.38694	0.471907	1.38694	27.751	20.0088	-1.02058	1.9632
Rpusd3	Rpusd3	6	113415319	113419341	4022	-	1105.09	142.758	109.344	110.509	protein_coding	ensembl_havana	0.0650728	0.999951	0.836896	-0.25688	-1.19489	101.113	120.819	-1.44373	1.01118
Rpl7-ps8	Rpl7-ps8	15	59210908	59211718	810	+	312.975	43.9066	30.6416	31.2975	processed_pseudogene	havana	0.0651322	0.999951	1.33634	0.418292	1.33634	35.8662	26.8391	-1.01834	1.81857
Irf6	Irf6	1	193153111	193172024	18913	+	183.582	43.537	15.8244	18.3582	protein_coding	ensembl_havana	0.0652973	0.999951	0.578121	-0.790556	-1.72974	13.4563	23.276	-3.09768	1.03532
Cdk5r1	Cdk5r1	11	80477023	80481185	4162	+	118.71	21.3185	11.143	11.871	protein_coding	ensembl_havana	0.065389	0.999951	0.619443	-0.690957	-1.61435	9.17247	14.8076	-2.68687	1.03098
Scube3	Scube3	17	28142141	28174855	32714	+	252.497	123.355	14.0396	25.2497	protein_coding	ensembl_havana	0.0654241	0.999951	0.321924	-1.63521	-3.10633	12.292	38.1829	-10.3734	1.07504
Sigirr	Sigirr	7	141091175	141100573	9398	-	1130.84	147.537	112.032	113.084	protein_coding	ensembl_havana	0.0654633	0.999951	0.842164	-0.247827	-1.18742	103.301	122.661	-1.42555	1.01105
Sema3d	Sema3d	5	12383385	12588949	205564	+	469.257	102.796	40.4242	46.9257	protein_coding	ensembl_havana	0.0654824	0.999951	0.605997	-0.722618	-1.65017	35.4357	58.475	-2.81188	1.03261
Nup54	Nup54	5	92415540	92435220	19680	-	1989.57	243.646	197.699	198.957	protein_coding	ensembl_havana	0.065553	0.999951	1.15037	0.202094	1.15037	212.823	185.005	-1.00905	1.33533
Adam1a	Adam1a	5	121518576	121545483	26907	-	639.208	85.1201	61.0286	63.9208	protein_coding	ensembl_havana	0.0655886	0.999951	0.735646	-0.442916	-1.35935	54.2277	73.7144	-1.88478	1.02
Surf2	Surf2	2	26916367	26920184	3817	+	2228	246.598	222.163	222.8	protein_coding	ensembl_havana	0.0656096	0.999951	0.890957	-0.166572	-1.12239	209.774	235.448	-1.26918	1.00748
Pcsk4	Pcsk4	10	80321283	80329499	8216	-	314.922	43.4039	30.7081	31.4922	protein_coding	ensembl_havana	0.0658423	0.999951	0.740714	-0.433012	-1.35005	26.6719	36.0084	-1.85881	1.01985
Meg3	Meg3	12	109541001	109571727	30726	+	1370.78	223.805	131.551	137.078	lincRNA	ensembl_havana	0.0658701	0.999951	0.755908	-0.403718	-1.32291	117.846	155.9	-1.78252	1.01853
Suco	Suco	1	161816114	161876683	60569	-	2583.43	325.592	256.285	258.343	protein_coding	ensembl_havana	0.0660142	0.999951	1.15482	0.207672	1.15482	276.758	239.654	-1.00957	1.34638
Spns2	Spns2	11	72451638	72489905	38267	-	4021.38	446.528	400.908	402.138	protein_coding	ensembl_havana	0.0661041	0.999951	0.901933	-0.148908	-1.10873	382.038	423.577	-1.23775	1.00689
Cttnbp2	Cttnbp2	6	18366478	18514844	148366	-	180.452	29.0246	16.9184	18.0452	protein_coding	ensembl_havana	0.0661515	0.999951	0.659463	-0.600637	-1.51639	14.3561	21.7694	-2.36418	1.02816
Wdr81	Wdr81	11	75440944	75454718	13774	-	4203.65	495.452	418.03	420.365	protein_coding	ensembl_havana	0.0661687	0.999951	0.885216	-0.175898	-1.12967	395.502	446.786	-1.28658	1.00817
Kcnma1	Kcnma1	14	23289431	24014492	725061	-	183.101	59.2586	13.5573	18.3101	protein_coding	ensembl_havana	0.0662844	0.999951	0.48607	-1.04076	-2.05732	11.9832	24.6531	-4.44289	1.0497
Tbpl1	Tbpl1	10	22703879	22731939	28060	-	1610.04	206.132	159.419	161.004	protein_coding	ensembl_havana	0.0663021	0.999951	1.17753	0.235764	1.17753	173.83	147.622	-1.01106	1.40191
Gmfb	Gmfb	14	46808149	46822243	14094	-	4632	512.992	461.735	463.2	protein_coding	ensembl_havana	0.0663588	0.999951	1.10775	0.147633	1.10775	486.191	438.9	-1.00693	1.23562
Rbp1	Rbp1	9	98422961	98446576	23615	+	1238.09	267.269	115.884	123.809	protein_coding	ensembl_havana	0.066362	0.999951	0.709578	-0.494966	-1.40929	102.707	144.744	-2.03265	1.02344
Nbea	Nbea	3	55625195	56183702	558507	-	4950.43	562.572	493.658	495.043	protein_coding	ensembl_havana	0.0665158	0.999951	1.1013	0.139211	1.1013	519.194	471.436	-1.0066	1.22087
Arl5b	Arl5b	2	15049395	15082457	33062	+	3155.16	405.097	313.451	315.516	protein_coding	ensembl_havana	0.0666301	0.999951	1.14152	0.190954	1.14152	335.593	293.988	-1.00912	1.31495
Mest	Mest	6	30723547	30748466	24919	+	878.714	132.733	84.4536	87.8714	protein_coding	ensembl_havana	0.066799	0.999951	1.32924	0.410604	1.32924	100.223	75.3984	-1.01991	1.80205
Mapk3	Mapk3	7	126759601	126765820	6219	+	11310.3	1217.83	1129.54	1131.03	protein_coding	ensembl_havana	0.0668186	0.999951	0.931751	-0.101984	-1.07325	1091.62	1171.58	-1.15752	1.00491
Ssbp3	Ssbp3	4	106910701	107049695	138994	+	5661.42	614.355	565.324	566.142	protein_coding	ensembl_havana	0.0668231	0.999951	0.922413	-0.116515	-1.08411	543.212	588.903	-1.1819	1.00562
Prr12	Prr12	7	45027563	45052882	25319	-	7392.79	805.496	736.844	739.279	protein_coding	ensembl_havana	0.0670115	0.999951	0.906448	-0.141704	-1.10321	703.191	775.765	-1.22547	1.00691
Rnf24	Rnf24	2	131298064	131352893	54829	-	1247.55	158.897	123.481	124.755	protein_coding	ensembl_havana	0.0670345	0.999951	1.18936	0.25018	1.18936	135.586	113.999	-1.01224	1.43189
Rb1cc1	Rb1cc1	1	6206197	6276649	70452	+	12893.4	1395.83	1287.48	1289.34	protein_coding	ensembl_havana	0.0671352	0.999951	1.07535	0.104801	1.07535	1335.82	1242.23	-1.00514	1.16231
Dzip1	Dzip1	14	118875520	118925461	49941	-	380.014	57.383	35.7882	38.0014	protein_coding	ensembl_havana	0.0671459	0.999951	0.700135	-0.514294	-1.4283	31.4819	44.9655	-2.09203	1.02549
Praf2	Praf2	X	7728439	7731065	2626	+	774.448	111.915	75.7563	77.4448	protein_coding	ensembl_havana	0.0671718	0.999951	0.793967	-0.33285	-1.2595	68.5754	86.3707	-1.61243	1.01645
Tada2b	Tada2b	5	36473670	36484286	10616	-	3903.67	433.319	389.248	390.367	protein_coding	ensembl_havana	0.067264	0.999951	1.10608	0.145454	1.10608	410.096	370.765	-1.00719	1.23221
Mfsd10	Mfsd10	5	34633642	34637213	3571	-	1204.07	160.75	118.838	120.407	protein_coding	ensembl_havana	0.0672999	0.999951	0.829283	-0.270063	-1.20586	109.357	131.869	-1.47361	1.01342
Serpine2	Serpine2	1	79794197	79861181	66984	-	4742.88	781.246	462.212	474.288	protein_coding	ensembl_havana	0.067495	0.999951	0.803336	-0.315925	-1.24481	422.462	525.885	-1.57417	1.01589
Tatdn1	Tatdn1	15	58890155	58933739	43584	-	1412.13	173.941	140.341	141.213	protein_coding	ensembl_havana	0.0674991	0.999951	1.16093	0.21528	1.16093	151.374	130.391	-1.0108	1.36231
Ip6k1	Ip6k1	9	108002501	108048783	46282	+	13316.8	1492.7	1328.25	1331.68	protein_coding	ensembl_havana	0.0675394	0.999951	0.917306	-0.124524	-1.09015	1275.03	1389.97	-1.19585	1.00625
Cenps	Cenps	4	149127121	149137630	10509	-	142.523	20.5608	13.4678	14.2523	protein_coding	ensembl_havana	0.0676795	0.999951	1.54001	0.622938	1.54001	17.267	11.2123	-1.03189	2.44725
Cped1	Cped1	6	21985916	22256405	270489	+	8257.1	1250.48	812.786	825.71	protein_coding	ensembl_havana	0.0677459	0.999951	0.838565	-0.254006	-1.19251	753.168	898.164	-1.44047	1.01293
Hspa4l	Hspa4l	3	40745382	40796104	50722	+	11535.8	1311.14	1149.27	1153.58	protein_coding	ensembl_havana	0.0677506	0.999951	1.10361	0.142232	1.10361	1210.18	1096.56	-1.00722	1.22675
8030462N17Rik	8030462N17Rik	18	77631497	77714487	82990	-	6455.32	790.794	643.027	645.532	protein_coding	ensembl_havana	0.0678941	0.999951	1.10885	0.149058	1.10885	678.545	611.938	-1.00763	1.23892
Net1	Net1	13	3882018	3918221	36203	-	2380.09	292.632	235.602	238.009	protein_coding	ensembl_havana	0.0679774	0.999951	0.856535	-0.223416	-1.16749	219.857	256.681	-1.37872	1.0115
Fbxl6	Fbxl6	15	76535721	76538747	3026	-	2104.45	260.085	209.23	210.445	protein_coding	ensembl_havana	0.06799	0.999951	0.874866	-0.192867	-1.14303	196.445	224.543	-1.3195	1.00993
Capn5	Capn5	7	98121559	98178275	56716	-	910.065	175.357	85.4504	91.0065	protein_coding	ensembl_havana	0.0681133	0.999951	0.713954	-0.486096	-1.40065	75.7867	106.151	-2.01161	1.02538
Carmil1	Carmil1	13	24012344	24280796	268452	-	848.429	143.914	81.7738	84.8429	protein_coding	ensembl_havana	0.0681297	0.999951	0.761058	-0.393922	-1.31396	73.3327	96.3562	-1.76195	1.02054
Prc1	Prc1	7	80294450	80316260	21810	+	414.962	77.8107	37.0577	41.4962	protein_coding	ensembl_havana	0.0681964	0.999951	1.57204	0.652638	1.57204	50.7122	32.2588	-1.03438	2.55627
1700094D03Rik	1700094D03Rik	3	90062796	90068348	5552	+	173.084	34.5324	15.9115	17.3084	protein_coding	ensembl_havana	0.0682136	0.999951	0.638327	-0.647632	-1.56659	13.5056	21.1578	-2.53801	1.03414
Fam234b	Fam234b	6	135197977	135244956	46979	+	1819.29	224.8	180.832	181.929	protein_coding	ensembl_havana	0.068484	0.999951	1.14801	0.199139	1.14801	194.606	169.516	-1.01052	1.3318
Bmf	Bmf	2	118528757	118549688	20931	-	1489.61	174.148	147.65	148.961	protein_coding	ensembl_havana	0.0685034	0.999951	0.855412	-0.225309	-1.16903	137.525	160.771	-1.38292	1.01193
Dock10	Dock10	1	80501073	80758528	257455	-	1290.89	163.856	127.264	129.089	protein_coding	ensembl_havana	0.0685661	0.999951	0.828628	-0.271204	-1.20681	117.466	141.759	-1.4774	1.01442
Lamp2	Lamp2	X	38401357	38456455	55098	-	25283.9	2672.49	2523.68	2528.39	protein_coding	ensembl_havana	0.0685757	0.999951	1.07809	0.108481	1.07809	2622.22	2432.28	-1.00575	1.16896
Bicra	Bicra	7	15970672	16047922	77250	-	3635.72	440.358	361.247	363.572	protein_coding	ensembl_havana	0.0686926	0.999951	0.879162	-0.185798	-1.13745	340.486	387.284	-1.30662	1.00992
Pkd1	Pkd1	17	24549834	24596509	46675	+	29763.6	4689.24	2911.63	2976.36	protein_coding	ensembl_havana	0.0686954	0.999951	0.819329	-0.287485	-1.22051	2680.81	3271.96	-1.51258	1.01539
Rnft1	Rnft1	11	86484657	86499026	14369	+	2431.31	318.372	240.866	243.131	protein_coding	ensembl_havana	0.068758	0.999951	1.16467	0.219919	1.16467	260.972	224.074	-1.01179	1.37245
Sbsn	Sbsn	7	30751471	30756135	4664	+	151.613	24.5528	13.9583	15.1613	protein_coding	ensembl_havana	0.0688114	0.999951	0.631407	-0.663357	-1.58376	11.7639	18.6312	-2.59883	1.03609
Gpatch8	Gpatch8	11	102475915	102556393	80478	-	6325.52	709.602	631.538	632.552	protein_coding	ensembl_havana	0.0688305	0.999951	0.922321	-0.11666	-1.08422	606.93	658.046	-1.1829	1.00626
Dhx15	Dhx15	5	52150203	52190515	40312	-	10140.3	1137.69	1011.58	1014.03	protein_coding	ensembl_havana	0.0689527	0.999951	1.08958	0.123773	1.08958	1056.44	969.585	-1.00668	1.19512
Chst7	Chst7	X	20059560	20097522	37962	+	460.472	66.0872	45.1271	46.0472	protein_coding	ensembl_havana	0.069044	0.999951	0.776061	-0.365758	-1.28856	40.1315	51.7117	-1.69355	1.01997
Evc2	Evc2	5	37338499	37425056	86557	+	2217.36	275.734	218.682	221.736	protein_coding	ensembl_havana	0.0691001	0.999951	0.838754	-0.25368	-1.19224	202.477	241.403	-1.44113	1.01385
Rpl3-ps1	Rpl3-ps1	X	13202571	13203781	1210	+	1699.66	196.729	168.581	169.966	processed_pseudogene	havana	0.0691632	0.999951	0.858691	-0.219789	-1.16456	157.052	182.897	-1.37252	1.01203
Sri	Sri	5	8046078	8069380	23302	+	5255.53	595.663	524.442	525.553	protein_coding	ensembl_havana	0.0692146	0.999951	1.09299	0.128282	1.09299	548.486	501.821	-1.00702	1.20302
Armc1	Armc1	3	19131402	19163066	31664	-	6820.9	797.642	679.242	682.09	protein_coding	ensembl_havana	0.0693009	0.999951	1.11151	0.152518	1.11151	717.416	645.444	-1.00839	1.24581
Susd2	Susd2	10	75636706	75644009	7303	-	994.331	164.473	93.6354	99.4331	protein_coding	ensembl_havana	0.0693855	0.999951	0.719344	-0.475247	-1.39016	83.3122	115.817	-1.98371	1.02648
Gm8983	Gm8983	14	56865413	56866356	943	+	285.476	41.7545	27.4561	28.5476	processed_pseudogene	havana	0.0695169	0.999951	1.39875	0.48414	1.39875	33.0103	23.5998	-1.02716	2.00964
Sncg	Sncg	14	34370274	34374790	4516	-	1583.38	201.908	156.233	158.338	protein_coding	ensembl_havana	0.0695813	0.999951	0.837469	-0.255893	-1.19407	144.792	172.892	-1.44621	1.01431
Cdsn	Cdsn	17	35552128	35557181	5053	+	79.0235	13.303	6.61673	7.90235	protein_coding	ensembl_havana	0.0695827	0.999951	0.542722	-0.881714	-1.84256	5.61628	10.3484	-3.56537	1.05017
Pbx2	Pbx2	17	34591266	34597401	6135	+	3008.58	340.646	299.969	300.858	protein_coding	ensembl_havana	0.0696335	0.999951	0.899873	-0.152207	-1.11127	285.042	316.758	-1.24542	1.00851
Sdc1	Sdc1	12	8771323	8793716	22393	+	1444.98	238.244	140.73	144.498	protein_coding	ensembl_havana	0.0697505	0.999951	0.793795	-0.333161	-1.25977	127.837	161.045	-1.61689	1.01882
Dcun1d1	Dcun1d1	3	35892105	35937446	45341	-	4983.75	593.435	495.621	498.375	protein_coding	ensembl_havana	0.0697514	0.999951	1.12694	0.172408	1.12694	527.371	467.968	-1.0097	1.2823
Zfp366	Zfp366	13	99184823	99250657	65834	+	8284.88	1009.89	824.438	828.488	protein_coding	ensembl_havana	0.0697795	0.999951	1.11679	0.159358	1.11679	874.365	782.926	-1.00897	1.25841
Pou6f1	Pou6f1	15	100575318	100599985	24667	-	3599.42	398.656	359.2	359.942	protein_coding	ensembl_havana	0.0698004	0.999951	0.909113	-0.137469	-1.09997	342.276	376.495	-1.21931	1.00774
Loxl3	Loxl3	6	83034173	83052563	18390	+	1412.95	280.799	133.937	141.295	protein_coding	ensembl_havana	0.0698069	0.999951	0.733952	-0.446243	-1.36249	119.49	162.804	-1.90345	1.02536
Susd5	Susd5	9	114057140	114098729	41589	+	656.797	256.384	41.9352	65.6797	protein_coding	ensembl_havana	0.06987	0.999951	0.375468	-1.41324	-2.66334	35.8578	95.5015	-7.68074	1.0828
Cd164	Cd164	10	41519414	41531049	11635	+	17606.1	1885.14	1758.69	1760.61	protein_coding	ensembl_havana	0.0699528	0.999951	1.06627	0.0925785	1.06627	1816.26	1703.37	-1.00525	1.1429
Tenm3	Tenm3	8	48227682	48843952	616270	-	1463.01	226.759	140.687	146.301	protein_coding	ensembl_havana	0.0699978	0.999951	0.76303	-0.390188	-1.31056	126.802	166.183	-1.75595	1.02234
Dmtn	Dmtn	14	70601263	70636049	34786	-	993.589	168.101	96.8431	99.3589	protein_coding	ensembl_havana	0.0700463	0.999951	0.789307	-0.341342	-1.26693	87.5304	110.895	-1.63653	1.01956
Septin7	Septin7	9	25252439	25308572	56133	+	16195.1	1775.56	1615.41	1619.51	protein_coding	ensembl_havana	0.0700671	0.999951	1.08882	0.122761	1.08882	1687.55	1549.9	-1.007	1.19382
mt-Nd6	mt-Nd6	M	13552	14071	519	-	1.02348e+06	129975	100674	102348	protein_coding	insdc	0.0702087	0.999951	1.19115	0.252353	1.19115	111276	93419.4	-1.01454	1.43946
4632415L05Rik	4632415L05Rik	3	19894886	19901034	6148	+	1894.2	224.507	188.77	189.42	transcribed_unprocessed_pseudogene	havana	0.0702129	0.999951	1.13127	0.177943	1.13127	201.119	177.781	-1.01023	1.29287
Plcb3	Plcb3	19	6952325	6976471	24146	-	5629.3	654.264	561.396	562.93	protein_coding	ensembl_havana	0.0702668	0.999951	0.911174	-0.134201	-1.09748	536.509	588.81	-1.21378	1.00773
Mxra8	Mxra8	4	155839680	155844089	4409	+	7651.76	1281.92	743.685	765.176	protein_coding	ensembl_havana	0.0704022	0.999951	0.799311	-0.323171	-1.25108	679.801	850.484	-1.59466	1.01883
Dnaaf2	Dnaaf2	12	69189087	69198430	9343	-	446.892	60.3319	43.9616	44.6892	protein_coding	ensembl_havana	0.0704426	0.999951	0.781921	-0.354905	-1.2789	39.3744	50.356	-1.6695	1.02073
Gm7072	Gm7072	17	22285871	22314838	28967	-	1109.29	132.263	109.568	110.929	protein_coding	havana	0.0704681	0.999951	1.20351	0.267248	1.20351	120.916	100.469	-1.01559	1.47102
Slco1a4	Slco1a4	6	141805440	141856200	50760	-	90.5287	15.9888	8.05579	9.05287	protein_coding	ensembl_havana	0.0705247	0.999951	0.565973	-0.821195	-1.76687	6.57098	11.6101	-3.27423	1.04882
Pcdhgb5	Pcdhgb5	18	37731009	37841874	110865	+	479.127	62.42	47.0637	47.9127	protein_coding	havana	0.0706509	0.999951	1.27289	0.348106	1.27289	53.6567	42.1535	-1.02053	1.65351
Adam10	Adam10	9	70678997	70780230	101233	+	7977.54	935.717	794.103	797.754	protein_coding	ensembl_havana	0.0709303	0.999951	1.11431	0.156157	1.11431	840.523	754.296	-1.00928	1.25321
Gucy1a2	Gucy1a2	9	3532778	3894737	361959	+	526.811	72.654	50.9853	52.6811	protein_coding	ensembl_havana	0.0709552	0.999951	1.3168	0.397041	1.3168	60.0312	45.5885	-1.02378	1.77521
Hvcn1	Hvcn1	5	122206804	122242298	35494	+	408.639	64.4018	39.6662	40.8639	protein_coding	ensembl_havana	0.0709654	0.999951	0.756668	-0.402268	-1.32158	35.1768	46.4891	-1.78869	1.02411
Hipk3	Hipk3	2	104426481	104494447	67966	-	55288	6057.06	5520.3	5528.8	protein_coding	ensembl_havana	0.0709671	0.999951	1.07067	0.098516	1.07067	5717.06	5339.69	-1.00585	1.15305
Gm9892	Gm9892	8	52196065	52197057	992	-	455.295	69.3215	44.3627	45.5295	processed_pseudogene	havana	0.0709691	0.999951	1.31191	0.391665	1.31191	51.4117	39.1885	-1.02347	1.76149
Slc3a2	Slc3a2	19	8706882	8723370	16488	-	7462.02	795.119	745.349	746.202	protein_coding	ensembl_havana	0.0710823	0.999951	0.930065	-0.104597	-1.07519	719.011	773.077	-1.16326	1.00625
Mrps27	Mrps27	13	99344786	99415563	70777	+	9056.09	1033.89	903.053	905.609	protein_coding	ensembl_havana	0.0712089	0.999951	1.09399	0.129605	1.09399	946.039	864.757	-1.00779	1.20615
Ncapg2	Ncapg2	12	116405402	116463732	58330	+	431.98	55.6478	42.2707	43.198	protein_coding	ensembl_havana	0.0713156	0.999951	1.29768	0.375932	1.29768	48.8994	37.6823	-1.02287	1.72248
Tmem191c	Tmem191c	16	17276077	17283230	7153	+	211.398	28.8212	20.5523	21.1398	protein_coding	ensembl_havana	0.0714793	0.999951	0.715446	-0.483084	-1.39773	17.785	24.8586	-2.01167	1.0297
Samd8	Samd8	14	21750531	21798727	48196	+	4376.51	520.35	436.5	437.651	protein_coding	ensembl_havana	0.0714795	0.999951	1.10025	0.13783	1.10025	458.097	416.358	-1.00839	1.2207
Fyttd1	Fyttd1	16	32877500	32908876	31376	+	10965.6	1241.53	1094.34	1096.56	protein_coding	ensembl_havana	0.0715996	0.999951	1.08277	0.114733	1.08277	1139.68	1052.55	-1.00701	1.18062
Lig4	Lig4	8	9969049	9977687	8638	-	1325.15	156.262	131.44	132.515	protein_coding	ensembl_havana	0.0716505	0.999951	1.16895	0.225217	1.16895	142.911	122.255	-1.01384	1.38537
Tafa5	Tafa5	15	87544299	87759365	215066	+	1376.63	175.357	136.23	137.663	protein_coding	ensembl_havana	0.0717017	0.999951	0.846639	-0.240181	-1.18114	125.983	148.803	-1.41574	1.0148
Snap23	Snap23	2	120567671	120601256	33585	+	7359.65	817.518	734.534	735.965	protein_coding	ensembl_havana	0.0717502	0.999951	1.08569	0.118609	1.08569	765.59	705.166	-1.0073	1.18732
Hmgcr	Hmgcr	13	96648967	96670937	21970	-	1599.74	180.935	159.192	159.974	protein_coding	ensembl_havana	0.0717778	0.999951	1.14551	0.195989	1.14551	170.773	149.08	-1.0121	1.32807
Trip12	Trip12	1	84721189	84840517	119328	-	34435.6	3801.09	3438.92	3443.56	protein_coding	ensembl_havana	0.0720064	0.999951	1.06789	0.0947676	1.06789	3555.48	3329.43	-1.00589	1.14712
Myh11	Myh11	16	14194535	14291373	96838	-	23206.1	5747.01	2003.45	2320.61	protein_coding	ensembl_havana	0.0721436	0.999951	0.556216	-0.846283	-1.79786	1658.85	2982.39	-3.40745	1.05418
6430573P05Rik	6430573P05Rik	3	79287173	79289849	2676	+	85.1084	14.1315	7.45888	8.51084	lincRNA	havana	0.0722844	0.999951	0.564192	-0.825743	-1.77245	6.15073	10.9018	-3.30857	1.05316
Ecrg4	Ecrg4	1	43730602	43742579	11977	+	226.023	118.517	5.155	22.6023	protein_coding	ensembl_havana	0.0723059	0.999951	0.18097	-2.46618	-5.52578	6.92469	38.2643	-35.6475	1.16746
Kif26b	Kif26b	1	178529125	178939201	410076	+	1275.01	174.514	124.072	127.501	protein_coding	ensembl_havana	0.0724776	0.999951	0.791261	-0.337774	-1.26381	112.946	142.742	-1.63169	1.02159
Oxnad1	Oxnad1	14	32085374	32103203	17829	+	11834.7	1288.3	1181.35	1183.47	protein_coding	ensembl_havana	0.0726401	0.999951	1.07928	0.11007	1.07928	1228.1	1137.89	-1.00703	1.17304
Larp1b	Larp1b	3	40949828	41040235	90407	+	8976.75	965.488	896.416	897.675	protein_coding	ensembl_havana	0.0727721	0.999951	1.07644	0.106269	1.07644	930.529	864.45	-1.00683	1.16663
Med1	Med1	11	98152154	98193294	41140	-	8714.49	971.09	869.136	871.449	protein_coding	ensembl_havana	0.0728026	0.999951	1.09242	0.127534	1.09242	909.842	832.865	-1.00821	1.20319
Hspa5	Hspa5	2	34771970	34777548	5578	+	93471.9	10833.3	9317.26	9347.19	protein_coding	ensembl_havana	0.0729404	0.999951	1.09355	0.12902	1.09355	9763.79	8928.52	-1.00835	1.20584
P2rx1	P2rx1	11	72999103	73015201	16098	+	79.0292	16.931	6.67819	7.90292	protein_coding	ensembl_havana	0.0730276	0.999951	0.532365	-0.909513	-1.87841	5.44525	10.2284	-3.74226	1.0606
Rad23b	Rad23b	4	55350043	55392238	42195	+	16937.3	1902.24	1689.66	1693.73	protein_coding	ensembl_havana	0.0730403	0.999951	1.08565	0.11856	1.08565	1762.72	1623.65	-1.0077	1.18772
Acd	Acd	8	105695860	105701103	5243	-	1720.94	198.292	171.558	172.094	protein_coding	ensembl_havana	0.073047	0.999951	0.884171	-0.177602	-1.131	161.436	182.584	-1.29396	1.01156
Dnaja1	Dnaja1	4	40722150	40737150	15000	+	8757.3	1549.39	853.897	875.73	protein_coding	ensembl_havana	0.0730628	0.999951	1.23532	0.30488	1.23532	967.469	783.175	-1.01995	1.55645
Haus4	Haus4	14	54541785	54554617	12832	-	533.789	82.7703	52.3389	53.3789	protein_coding	ensembl_havana	0.0730918	0.999951	0.78511	-0.349034	-1.27371	47.007	59.8732	-1.65948	1.0229
Tle1	Tle1	4	72117142	72200920	83778	-	1781.97	200.754	177.473	178.197	protein_coding	ensembl_havana	0.0731532	0.999951	0.881986	-0.181172	-1.1338	167.183	189.553	-1.30075	1.01185
Fam120c	Fam120c	X	151344175	151471843	127668	+	3264.79	395.561	323.345	326.479	protein_coding	ensembl_havana	0.0732139	0.999951	1.15984	0.213923	1.15984	350.837	302.488	-1.01404	1.36411
Prkar1a	Prkar1a	11	109649405	109669657	20252	+	66562.9	8150.98	6632.23	6656.29	protein_coding	ensembl_havana	0.0732505	0.999951	1.09836	0.13535	1.09836	6967.69	6343.73	-1.00887	1.2171
Slc16a1	Slc16a1	3	104638668	104658463	19795	+	40679.6	5067.71	4049.61	4067.96	protein_coding	ensembl_havana	0.0733198	0.999951	1.10821	0.148236	1.10821	4275.7	3858.19	-1.00975	1.24011
Col27a1	Col27a1	4	63214004	63334992	120988	+	1189.03	171.622	116.757	118.903	protein_coding	ensembl_havana	0.0733656	0.999951	0.81364	-0.297538	-1.22905	106.941	131.435	-1.54032	1.01971
Baiap2	Baiap2	11	119942763	120006783	64020	+	2190.2	337.137	211.535	219.02	protein_coding	ensembl_havana	0.073399	0.999951	0.779181	-0.35997	-1.2834	191.821	246.183	-1.68652	1.02392
Ttc37	Ttc37	13	76098734	76190317	91583	+	3805.62	445.612	379.154	380.562	protein_coding	ensembl_havana	0.0734085	0.999951	1.11377	0.155448	1.11377	401.408	360.405	-1.01026	1.25321
Dsc2	Dsc2	18	20030633	20059555	28922	-	7062.22	870.127	702.275	706.222	protein_coding	ensembl_havana	0.0734234	0.999951	1.12419	0.168891	1.12419	746.966	664.446	-1.01116	1.27792
Rnf13	Rnf13	3	57736062	57835234	99172	+	13793.2	1524.33	1376.37	1379.32	protein_coding	ensembl_havana	0.0734478	0.999951	1.0828	0.114761	1.0828	1434.74	1325.03	-1.00758	1.18133
Ccdc157	Ccdc157	11	4141123	4160294	19171	-	2194.54	290.246	217.698	219.454	protein_coding	ensembl_havana	0.0735146	0.999951	0.867049	-0.205815	-1.15334	203.587	234.805	-1.34837	1.01367
Gm8520	Gm8520	9	96813467	96814335	868	-	580.955	98.841	55.9414	58.0955	processed_pseudogene	havana	0.0735248	0.999951	1.33291	0.414582	1.33291	66.3946	49.8117	-1.02774	1.82594
Hs3st3a1	Hs3st3a1	11	64435332	64522842	87510	+	197.367	29.2374	18.8998	19.7367	protein_coding	ensembl_havana	0.0736007	0.999951	0.69014	-0.535039	-1.44898	16.2014	23.4755	-2.17525	1.03606
Osbpl5	Osbpl5	7	143688762	143756986	68224	-	4727.1	566.118	469.51	472.71	protein_coding	ensembl_havana	0.0736665	0.999951	0.879962	-0.184487	-1.13641	443.156	503.608	-1.30735	1.01232
Nfic	Nfic	10	81396186	81455636	59450	-	41868.5	4764.18	4169.35	4186.85	protein_coding	ensembl_havana	0.0737558	0.999951	0.905137	-0.143792	-1.10481	3978.63	4395.62	-1.23234	1.00962
Gm20468	Gm20468	17	26861421	26898532	37111	+	59.8287	10.7967	5.11601	5.98287	lincRNA	havana	0.073773	0.999951	0.508588	-0.975431	-1.96623	4.03326	7.93032	-4.12578	1.06718
Esd	Esd	14	74732297	74750766	18469	+	13196.8	1479.21	1318.03	1319.68	protein_coding	ensembl_havana	0.0739613	0.999951	1.07019	0.0978626	1.07019	1364.12	1274.65	-1.00659	1.15285
Abl1	Abl1	2	31688376	31804228	115852	+	14866.2	1634.68	1482.71	1486.62	protein_coding	ensembl_havana	0.0740431	0.999951	0.918725	-0.122295	-1.08847	1424.22	1550.21	-1.19456	1.00827
Casq2	Casq2	3	102086415	102146515	60100	+	192530	24712.3	19143.8	19253	protein_coding	ensembl_havana	0.0741251	0.999951	1.11822	0.16121	1.11822	20326.9	18177.8	-1.01095	1.26412
Mrs2	Mrs2	13	24987483	25020380	32897	-	15857.3	2040.42	1576.78	1585.73	protein_coding	ensembl_havana	0.0742455	0.999951	1.12001	0.163511	1.12001	1674.83	1495.37	-1.01116	1.26843
Ppp1r14a	Ppp1r14a	7	29289308	29293802	4494	+	421.067	56.526	40.4902	42.1067	protein_coding	ensembl_havana	0.0742514	0.999951	0.741343	-0.431786	-1.3489	35.8833	48.403	-1.87369	1.02976
Siah1b	Siah1b	X	164070705	164076494	5789	-	438.828	60.733	43.1462	43.8828	protein_coding	ensembl_havana	0.0742785	0.999951	0.781361	-0.355939	-1.27982	38.33	49.0555	-1.67806	1.02449
Gm5844	Gm5844	3	18008806	18010997	2191	+	831.18	191.596	77.5792	83.118	processed_pseudogene	havana	0.0743126	0.999951	1.4216	0.507514	1.4216	97.3069	68.449	-1.03515	2.09199
Phkb	Phkb	8	85840959	86061377	220418	+	14437.3	1584.91	1440.42	1443.73	protein_coding	ensembl_havana	0.0743683	0.999951	1.08479	0.117422	1.08479	1502.35	1384.92	-1.00804	1.18624
Tgfa	Tgfa	6	86195223	86275720	80497	+	191.345	44.7463	17.7941	19.1345	protein_coding	ensembl_havana	0.0743707	0.999951	0.650865	-0.619569	-1.53642	14.9837	23.0213	-2.4625	1.04318
Ankrd16	Ankrd16	2	11777876	11790330	12454	+	2015.04	241.014	199.311	201.504	protein_coding	ensembl_havana	0.0744921	0.999951	0.852649	-0.229975	-1.17281	185.549	217.615	-1.39735	1.01589
Thsd4	Thsd4	9	59966931	60522047	555116	-	1599.91	372.483	149.55	159.991	protein_coding	ensembl_havana	0.0746213	0.999951	0.71547	-0.483036	-1.39768	133.207	186.181	-2.01961	1.03384
Phgdh	Phgdh	3	98313170	98339991	26821	-	373.175	65.2535	35.4069	37.3175	protein_coding	ensembl_havana	0.0746362	0.999951	0.713662	-0.486688	-1.40122	30.997	43.4337	-2.03041	1.03412
Ncor2	Ncor2	5	125017153	125179220	162067	-	25014.6	3082.19	2485.65	2501.46	protein_coding	ensembl_havana	0.0747124	0.999951	0.888771	-0.170116	-1.12515	2354.49	2649.15	-1.28094	1.01183
Mif-ps	Mif-ps	7	29965218	29965566	348	-	97.8154	17.7544	7.86901	9.78154	processed_pseudogene	havana	0.0749275	0.999951	0.519358	-0.945197	-1.92545	6.69784	12.8964	-3.9598	1.06809
Bend5	Bend5	4	111415006	111460299	45293	+	1411.33	176.819	139.701	141.133	protein_coding	ensembl_havana	0.0749906	0.999951	0.849323	-0.235615	-1.17741	129.597	152.588	-1.4093	1.0166
Trim3	Trim3	7	105604463	105633572	29109	-	5774.01	653.215	575.563	577.401	protein_coding	ensembl_havana	0.0751773	0.999951	0.908251	-0.138837	-1.10102	549.815	605.356	-1.22414	1.00981
Kcna6	Kcna6	6	126708329	126740675	32346	-	561.095	82.2365	53.396	56.1095	protein_coding	ensembl_havana	0.0753619	0.999951	0.732204	-0.449682	-1.36574	47.4193	64.7624	-1.92561	1.03236
Eya3	Eya3	4	132638987	132724766	85779	+	8005.39	874.864	799.079	800.539	protein_coding	ensembl_havana	0.0753665	0.999951	1.08209	0.113822	1.08209	832.602	769.438	-1.0081	1.1804
Trp53i11	Trp53i11	2	93187548	93201760	14212	+	7060.27	1009.89	687.746	706.027	protein_coding	ensembl_havana	0.0754279	0.999951	1.23875	0.308889	1.23875	781.085	630.541	-1.02217	1.56854
Snx21	Snx21	2	164785823	164793817	7994	+	5266.73	553.392	526.015	526.673	protein_coding	ensembl_havana	0.0754561	0.999951	0.924467	-0.113307	-1.0817	506.153	547.508	-1.17955	1.00809
Pura	Pura	18	36281097	36292536	11439	+	3558.04	396.827	354.298	355.804	protein_coding	ensembl_havana	0.0754578	0.999951	1.11766	0.160482	1.11766	376.191	336.588	-1.01147	1.2635
Chrd	Chrd	16	20733127	20742385	9258	+	1007.91	136.658	98.9348	100.791	protein_coding	ensembl_havana	0.0756337	0.999951	0.814068	-0.29678	-1.2284	90.4639	111.126	-1.54135	1.02146
Htra4	Htra4	8	25024929	25038963	14034	-	593.664	117.308	53.2433	59.3664	protein_coding	ensembl_havana	0.0757373	0.999951	0.652334	-0.616317	-1.53296	46.9404	71.9576	-2.4563	1.04525
Riok3	Riok3	18	12128741	12157388	28647	+	14917.8	1557.54	1490.74	1491.78	protein_coding	ensembl_havana	0.0757709	0.999951	1.05925	0.083037	1.05925	1534.74	1448.9	-1.00599	1.12872
Mical1	Mical1	10	41476314	41487033	10719	+	2563.74	360.15	253.029	256.374	protein_coding	ensembl_havana	0.0758737	0.999951	0.845717	-0.241753	-1.18243	234.843	277.685	-1.42275	1.0176
Gde1	Gde1	7	118688545	118705779	17234	-	4862.54	550.73	484.718	486.254	protein_coding	ensembl_havana	0.0759402	0.999951	0.906779	-0.141178	-1.1028	462.483	510.028	-1.22866	1.01027
Rab10	Rab10	12	3247428	3309970	62542	-	20871.9	2174.29	2085.68	2087.19	protein_coding	ensembl_havana	0.0760147	0.999951	1.05695	0.0799111	1.05695	2144.51	2028.95	-1.00581	1.12364
Gm10252	Gm10252	7	45459469	45460301	832	+	408.596	67.986	38.8725	40.8596	TEC	havana	0.0760971	0.999951	0.721377	-0.471175	-1.38624	34.2213	47.4388	-1.98867	1.03487
Pln	Pln	10	53337667	53345988	8321	+	665261	75247	66220.3	66526.1	protein_coding	ensembl_havana	0.0762897	0.999951	1.10734	0.147096	1.10734	69914.1	63137.1	-1.01083	1.23948
Zfp956	Zfp956	6	47953390	47965301	11911	+	499.191	70.6575	48.6251	49.9191	protein_coding	ensembl_havana	0.076301	0.999951	0.775386	-0.367014	-1.28968	43.7731	56.4533	-1.70862	1.02726
Tnfrsf11a	Tnfrsf11a	1	105780718	105847982	67264	+	378.573	70.1429	36.3632	37.8573	protein_coding	ensembl_havana	0.0763617	0.999951	0.734465	-0.445234	-1.36154	32.0006	43.57	-1.9154	1.03324
Supt5	Supt5	7	28314891	28338747	23856	-	19527.4	2129.7	1945.81	1952.74	protein_coding	ensembl_havana	0.0763776	0.999951	0.910651	-0.135029	-1.09812	1861.58	2044.23	-1.21788	1.00997
Zfp532	Zfp532	18	65579912	65689444	109532	+	4917.29	545.146	491.019	491.729	protein_coding	ensembl_havana	0.0764081	0.999951	0.921038	-0.118668	-1.08573	471.998	512.463	-1.18915	1.00877
Phf6	Phf6	X	52912266	52956944	44678	+	1142.21	134.006	113.484	114.221	protein_coding	ensembl_havana	0.0764741	0.999951	1.16893	0.225191	1.16893	123.146	105.349	-1.01674	1.38928
Smad7	Smad7	18	75367529	75395936	28407	+	3104.26	382.158	308.5	310.426	protein_coding	ensembl_havana	0.0764979	0.999951	0.88165	-0.181723	-1.13424	291.097	330.173	-1.30386	1.0135
Rad17	Rad17	13	100617164	100651052	33888	-	2690.05	333.207	267.906	269.005	protein_coding	ensembl_havana	0.0765684	0.999951	1.12176	0.165758	1.12176	283.757	252.958	-1.01234	1.27386
Rbm27	Rbm27	18	42275353	42341543	66190	+	3765.63	406.251	375.993	376.563	protein_coding	ensembl_havana	0.0765876	0.999951	1.09207	0.127068	1.09207	392.892	359.768	-1.00945	1.20389
Bdh2	Bdh2	3	135281221	135304427	23206	+	87.4394	14.7548	8.15601	8.74394	protein_coding	ensembl_havana	0.0766718	0.999951	0.591479	-0.757602	-1.69068	6.53043	11.0409	-3.02379	1.05786
Ehbp1	Ehbp1	11	22005828	22342293	336465	-	11215.8	1370.38	1113.21	1121.58	protein_coding	ensembl_havana	0.0766865	0.999951	1.13534	0.18312	1.13534	1191.93	1049.85	-1.0137	1.30664
Sh3kbp1	Sh3kbp1	X	159627272	159978070	350798	+	17941.5	2011.88	1784.13	1794.15	protein_coding	ensembl_havana	0.0767041	0.999951	1.11861	0.161704	1.11861	1893.76	1692.96	-1.01209	1.26641
Ttc28	Ttc28	5	110879803	111289781	409978	+	8924.15	1014.65	888.4	892.415	protein_coding	ensembl_havana	0.0767283	0.999951	0.900997	-0.150405	-1.10988	846.431	939.437	-1.2457	1.01125
Auts2	Auts2	5	131437333	132543345	1106012	-	5300.64	616.205	527.382	530.064	protein_coding	ensembl_havana	0.0768228	0.999951	1.11749	0.160261	1.11749	559.183	500.392	-1.01203	1.26381
1110002E22Rik	1110002E22Rik	3	138065052	138081507	16455	+	22185.4	3248.78	2184.41	2218.54	protein_coding	havana	0.0768286	0.999951	1.18375	0.243359	1.18375	2404.98	2031.67	-1.01833	1.42694
Junb	Junb	8	84976910	84978719	1809	-	1575.18	215.887	153.582	157.518	protein_coding	ensembl_havana	0.0768316	0.999951	0.800033	-0.321868	-1.24995	139.974	174.961	-1.60037	1.02432
Smo	Smo	6	29735503	29761366	25863	+	3510.55	454.719	347.904	351.055	protein_coding	ensembl_havana	0.076991	0.999951	0.868788	-0.202924	-1.15103	326.45	375.753	-1.34521	1.01535
Rpgrip1l	Rpgrip1l	8	91217030	91313263	96233	-	832.269	99.2773	82.1237	83.2269	protein_coding	ensembl_havana	0.0769916	0.999951	1.20781	0.272391	1.20781	91.1229	75.4448	-1.02066	1.48894
Hoxa7	Hoxa7	6	52214491	52221855	7364	-	78.3497	13.6934	6.63077	7.83497	protein_coding	ensembl_havana	0.0772194	0.999951	1.8855	0.914948	1.8855	10.0933	5.35309	-1.07169	3.80998
Mtbp	Mtbp	15	55557408	55626424	69016	+	394.129	53.2852	38.3435	39.4129	protein_coding	ensembl_havana	0.0772397	0.999951	0.761861	-0.3924	-1.31258	34.0899	44.7455	-1.77482	1.03016
Ahcyl1	Ahcyl1	3	107663118	107696561	33443	-	17207.6	1852.19	1719.09	1720.76	protein_coding	ensembl_havana	0.0773694	0.999951	1.06347	0.0887845	1.06347	1772.84	1667.03	-1.00678	1.13864
Smco4	Smco4	9	15493432	15545261	51829	+	1607.63	187.104	160.161	160.763	protein_coding	ensembl_havana	0.0774996	0.999951	1.13604	0.184019	1.13604	170.82	150.364	-1.01416	1.30887
Slc31a1	Slc31a1	4	62360727	62391770	31043	+	5193.35	603.649	516.524	519.335	protein_coding	ensembl_havana	0.0775179	0.999951	1.123	0.167354	1.123	548.536	488.457	-1.01288	1.27736
Ugt1a6a	Ugt1a6a	1	88134809	88218998	84189	+	180.796	30.5355	16.1803	18.0796	protein_coding	havana	0.0775577	0.999951	0.627025	-0.673405	-1.59483	13.9277	22.2124	-2.67805	1.0529
Lmod1	Lmod1	1	135324807	135368066	43259	+	2009.77	634.914	163.118	200.977	protein_coding	ensembl_havana	0.0775805	0.999951	0.512217	-0.965172	-1.9523	136.132	265.77	-4.10397	1.07674
Mfap4	Mfap4	11	61485431	61488901	3470	+	3273.21	871.95	282.118	327.321	protein_coding	ensembl_havana	0.0776535	0.999951	0.566622	-0.819542	-1.76485	236.764	417.852	-3.31702	1.06496
Kit	Kit	5	75574916	75656723	81807	+	871.813	132.37	83.7117	87.1813	protein_coding	ensembl_havana	0.0777136	0.999951	1.32212	0.402852	1.32212	99.0052	74.8837	-1.03149	1.80304
Ptbp2	Ptbp2	3	119718742	119784467	65725	-	1722.52	191.708	170.997	172.252	protein_coding	ensembl_havana	0.0778132	0.999951	1.15266	0.204969	1.15266	184.182	159.789	-1.01595	1.34982
Rtel1	Rtel1	2	181319739	181356617	36878	+	1621.18	185.032	161.326	162.118	protein_coding	ensembl_havana	0.0779315	0.999951	0.876535	-0.190116	-1.14086	151.183	172.478	-1.32088	1.01485
Rrm2	Rrm2	12	24708241	24714147	5906	+	449.936	85.5839	43.1709	44.9936	protein_coding	ensembl_havana	0.0779556	0.999951	1.35539	0.438706	1.35539	51.6924	38.1385	-1.03462	1.90068
Gm49388	Gm49388	7	127785608	127803803	18195	+	536.386	84.5443	46.2667	53.6386	protein_coding	havana	0.0780612	0.999951	1.59535	0.673877	1.59535	66.1051	41.436	-1.05387	2.68225
Syncrip	Syncrip	9	88447009	88482575	35566	-	11234.2	1273.02	1120.48	1123.42	protein_coding	ensembl_havana	0.0782752	0.999951	1.08925	0.123339	1.08925	1170.54	1074.62	-1.00972	1.198
Uhmk1	Uhmk1	1	170193420	170215398	21978	-	7802.69	995.058	775.673	780.269	protein_coding	ensembl_havana	0.0783287	0.999951	1.12368	0.168237	1.12368	825.024	734.213	-1.0133	1.27946
Gm7560	Gm7560	1	12120960	12121833	873	+	169.475	25.0253	16.2009	16.9475	processed_pseudogene	havana	0.0783481	0.999951	1.47216	0.557932	1.47216	20.0665	13.6307	-1.04483	2.2644
Fcsk	Fcsk	8	110882456	110902489	20033	-	1513.76	186.955	150.486	151.376	protein_coding	ensembl_havana	0.0783648	0.999951	0.867684	-0.204758	-1.15249	140.529	161.958	-1.3498	1.01623
Slc7a2	Slc7a2	8	40862396	40922309	59913	+	1117.33	204.382	105.921	111.733	protein_coding	ensembl_havana	0.0784304	0.999951	0.737693	-0.438907	-1.35558	94.8813	128.619	-1.90227	1.0352
Firre	Firre	X	50555744	50635322	79578	-	4925.41	572.027	485.961	492.541	processed_transcript	havana	0.0785049	0.999951	0.85112	-0.232565	-1.17492	453.018	532.261	-1.40604	1.01854
Ghdc	Ghdc	11	100766032	100770958	4926	-	3205.41	369.724	319.021	320.541	protein_coding	ensembl_havana	0.0786209	0.999951	0.890408	-0.167461	-1.12308	302.09	339.272	-1.27817	1.01337
Matn2	Matn2	15	34306677	34436274	129597	+	5885.22	789.712	579.246	588.522	protein_coding	ensembl_havana	0.0786729	0.999951	0.841808	-0.248438	-1.18792	538.092	639.211	-1.43928	1.01993
Lum	Lum	10	97565128	97572704	7576	+	9658.84	1421	944.553	965.884	protein_coding	ensembl_havana	0.0787535	0.999951	0.821383	-0.283873	-1.21746	871.261	1060.72	-1.5161	1.02287
Btc	Btc	5	91357261	91402995	45734	-	214.81	36.5158	20.5199	21.481	protein_coding	ensembl_havana	0.0787804	0.999951	1.42938	0.515385	1.42938	25.2544	17.6682	-1.04194	2.1288
Hspb6	Hspb6	7	30552178	30555444	3266	+	171713	19429.5	17133.6	17171.3	protein_coding	ensembl_havana	0.0787843	0.999951	0.926947	-0.109442	-1.07881	16520.6	17822.6	-1.17403	1.00876
Adamts20	Adamts20	15	94270163	94465419	195256	-	66.8748	14.5123	5.07263	6.68748	protein_coding	ensembl_havana	0.0788194	0.999951	0.492669	-1.02131	-2.02976	4.46216	9.0571	-4.46984	1.08493
Cd59b	Cd59b	2	104069849	104091188	21339	+	432.526	58.197	42.3145	43.2526	protein_coding	ensembl_havana	0.0789657	0.999951	1.28913	0.366399	1.28913	48.6372	37.7287	-1.02982	1.71141
Inka2	Inka2	3	105704599	105720843	16244	+	4807.58	704.069	471.346	480.758	protein_coding	ensembl_havana	0.0789862	0.999951	1.20961	0.274546	1.20961	525.784	434.671	-1.02228	1.49576
Cd93	Cd93	2	148436640	148443564	6924	-	20878.1	3147.21	2035.38	2087.81	protein_coding	ensembl_havana	0.0792529	0.999951	1.22877	0.297216	1.22877	2301.76	1873.23	-1.02435	1.54664
Arhgef1	Arhgef1	7	24902912	24926595	23683	+	10959.6	1258.95	1092.16	1095.96	protein_coding	ensembl_havana	0.0792545	0.999951	0.910606	-0.135101	-1.09817	1044.98	1147.57	-1.21924	1.011
Cited2	Cited2	10	17723218	17725675	2457	+	5147.99	684.748	506.724	514.799	protein_coding	ensembl_havana	0.0792663	0.999951	0.841927	-0.248232	-1.18775	470.847	559.249	-1.43939	1.0203
Spc25	Spc25	2	69193895	69206195	12300	-	112.557	17.1168	10.6518	11.2557	protein_coding	ensembl_havana	0.0793346	0.999951	1.5844	0.663941	1.5844	13.6846	8.63706	-1.05535	2.6493
Itgb6	Itgb6	2	60598292	60722644	124352	-	2547.95	450.742	243.96	254.795	protein_coding	ensembl_havana	0.0794179	0.999951	1.30951	0.389023	1.30951	288.519	220.327	-1.03216	1.76995
Slc19a3	Slc19a3	1	83012523	83038449	25926	-	61.5278	12.7911	5.50113	6.15278	protein_coding	ensembl_havana	0.079472	0.999951	0.530136	-0.915565	-1.88631	4.2362	7.99078	-3.83382	1.07747
Mtx2	Mtx2	2	74825803	74878432	52629	+	12903.6	1416.13	1287.05	1290.36	protein_coding	ensembl_havana	0.079606	0.999951	1.08801	0.121696	1.08801	1343.76	1235.06	-1.01001	1.19562
Ppl	Ppl	16	5086291	5132422	46131	-	2711.17	345.877	264.887	271.117	protein_coding	ensembl_havana	0.0796164	0.999951	0.815402	-0.294417	-1.22639	243.683	298.85	-1.54072	1.0244
Spon2	Spon2	5	33198184	33218456	20272	-	299.431	95.854	23.4214	29.9431	protein_coding	ensembl_havana	0.0796799	0.999951	1.8635	0.898014	1.8635	38.7209	20.7786	-1.07645	3.73812
Cdk12	Cdk12	11	98203059	98278505	75446	+	3985.73	472.424	397.272	398.573	protein_coding	ensembl_havana	0.0797051	0.999951	1.10564	0.144888	1.10564	417.953	378.017	-1.01197	1.23708
Slc8b1	Slc8b1	5	120511168	120534025	22857	+	2485.41	305.968	247.556	248.541	protein_coding	ensembl_havana	0.079908	0.999951	0.892412	-0.164218	-1.12056	234.177	262.41	-1.27281	1.01366
Lpgat1	Lpgat1	1	191717834	191784256	66422	+	24768.2	3142.62	2462.69	2476.82	protein_coding	ensembl_havana	0.079972	0.999951	1.11771	0.160552	1.11771	2614.35	2339.02	-1.01338	1.266
Tspan5	Tspan5	3	138742195	138907906	165711	+	866.391	142.704	84.4569	86.6391	protein_coding	ensembl_havana	0.0801204	0.999951	0.792668	-0.335212	-1.26156	76.5601	96.5854	-1.63654	1.02827
Kif28	Kif28	1	179695297	179745272	49975	-	134.747	22.2725	12.5958	13.4747	protein_coding	havana	0.0802023	0.999951	1.54883	0.631183	1.54883	16.5346	10.6755	-1.05404	2.52852
Mnt	Mnt	11	74830920	74845726	14806	+	3458.38	412.359	344.047	345.838	protein_coding	ensembl_havana	0.0803174	0.999951	0.889839	-0.168385	-1.1238	326.173	366.553	-1.28085	1.01419
Phip	Phip	9	82866159	82975517	109358	-	4303.39	497.121	429.047	430.339	protein_coding	ensembl_havana	0.0803362	0.999951	1.10272	0.141063	1.10272	451.414	409.366	-1.01188	1.23043
U2surp	U2surp	9	95456898	95511997	55099	-	5724.09	647.664	570.483	572.409	protein_coding	ensembl_havana	0.0803922	0.999951	1.102	0.140121	1.102	599.958	544.428	-1.01182	1.22875
Pcm1	Pcm1	8	41239752	41332345	92593	+	12441.3	1340.81	1242.95	1244.13	protein_coding	ensembl_havana	0.0804089	0.999951	1.06446	0.0901187	1.06446	1282.2	1204.56	-1.00759	1.14167
Adamtsl3	Adamtsl3	7	82335694	82614451	278757	+	2097.88	291.214	203.609	209.788	protein_coding	ensembl_havana	0.0804504	0.999951	0.795591	-0.3299	-1.25693	186.135	233.958	-1.62427	1.02811
Atad2b	Atad2b	12	4917353	5047395	130042	+	2124.77	230.281	211.886	212.477	protein_coding	ensembl_havana	0.0804611	0.999951	1.11828	0.161287	1.11828	224.067	200.367	-1.01365	1.26763
Smad2	Smad2	18	76241580	76310964	69384	+	4236.15	505.889	422.285	423.615	protein_coding	ensembl_havana	0.0805049	0.999951	1.10325	0.141754	1.10325	444.408	402.818	-1.012	1.23176
Adgrl1	Adgrl1	8	83900105	83941955	41850	+	8212.61	909.631	819.751	821.261	protein_coding	ensembl_havana	0.0805449	0.999951	0.925635	-0.111485	-1.08034	789.324	852.738	-1.17815	1.00944
Dtx3	Dtx3	10	127190378	127195729	5351	-	7309.65	899.269	726.271	730.965	protein_coding	ensembl_havana	0.080828	0.999951	0.886739	-0.173418	-1.12773	687.698	775.535	-1.29065	1.01485
Zfp688	Zfp688	7	127418967	127422069	3102	-	383.236	49.7005	37.7149	38.3236	protein_coding	ensembl_havana	0.0809248	0.999951	0.779672	-0.35906	-1.28259	33.7456	43.2818	-1.69616	1.03108
Mustn1	Mustn1	14	30879200	30881611	2411	+	1486.08	278.153	138.127	148.608	protein_coding	ensembl_havana	0.0810617	0.999951	0.713399	-0.487218	-1.40174	123.782	173.51	-2.04854	1.04258
Pld2	Pld2	11	70540064	70558111	18047	+	2217.23	260.16	220.632	221.723	protein_coding	ensembl_havana	0.0810968	0.999951	0.884971	-0.176298	-1.12998	208.268	235.339	-1.29629	1.01522
Btbd6	Btbd6	12	112976482	112978946	2464	+	3664.27	423.172	365.124	366.427	protein_coding	ensembl_havana	0.0811839	0.999951	0.902044	-0.14873	-1.10859	347.918	385.699	-1.24478	1.01286
Manf	Manf	9	106838312	106891980	53668	-	2989.39	395.969	296.096	298.939	protein_coding	ensembl_havana	0.0814007	0.999951	1.15713	0.210553	1.15713	320.18	276.701	-1.01837	1.36355
Sos1	Sos1	17	80393751	80480454	86703	-	4583.35	518.067	456.824	458.335	protein_coding	ensembl_havana	0.0815559	0.999951	1.10405	0.142801	1.10405	480.181	434.928	-1.01248	1.23413
Gldc	Gldc	19	30098447	30175430	76983	-	105.342	25.3966	9.13827	10.5342	protein_coding	ensembl_havana	0.0816927	0.999951	0.573989	-0.800904	-1.74219	7.69346	13.4035	-3.25479	1.07234
Prnd	Prnd	2	131950861	131956131	5270	+	642.554	114.773	57.303	64.2554	protein_coding	ensembl_havana	0.0817366	0.999951	1.52795	0.6116	1.52795	77.4803	50.7085	-1.05485	2.4627
Reln	Reln	5	21884454	22344703	460249	-	2173.01	281.736	211.479	217.301	protein_coding	ensembl_havana	0.0819271	0.999951	0.803649	-0.315363	-1.24432	193.885	241.256	-1.59181	1.02808
4933431K14Rik	4933431K14Rik	9	85749078	85750430	1352	+	328.479	44.3572	31.9504	32.8479	TEC	havana	0.0819536	0.999951	1.33065	0.412135	1.33065	37.2095	27.9633	-1.03688	1.83593
Usp33	Usp33	3	152346478	152393618	47140	+	5367.02	608.487	535.553	536.702	protein_coding	ensembl_havana	0.0819693	0.999951	1.09046	0.12494	1.09046	559.843	513.4	-1.01104	1.20224
Serpina3n	Serpina3n	12	104406729	104414330	7601	+	4330.24	879.205	397.228	433.024	protein_coding	ensembl_havana	0.0820516	0.999951	0.650205	-0.621034	-1.53798	341.221	524.79	-2.49843	1.05625
Xdh	Xdh	17	73883895	73950197	66302	-	42456.2	5556.52	4147.87	4245.62	protein_coding	ensembl_havana	0.0820548	0.999951	0.821839	-0.283072	-1.21678	3830.79	4661.24	-1.51796	1.02526
Scara3	Scara3	14	65919394	65953936	34542	-	1110.96	418.439	82.676	111.096	protein_coding	ensembl_havana	0.0821361	0.999951	0.457442	-1.12834	-2.18607	69.7184	152.409	-5.27976	1.10481
Slc25a46	Slc25a46	18	31556111	31609912	53801	-	10702.1	1208.58	1065.05	1070.21	protein_coding	ensembl_havana	0.0822308	0.999951	1.11125	0.152178	1.11125	1126.21	1013.47	-1.01357	1.25162
Rab34	Rab34	11	78188430	78192194	3764	+	1107.02	130.611	109.806	110.702	protein_coding	ensembl_havana	0.0822417	0.999951	0.852169	-0.230788	-1.17348	101.718	119.364	-1.40549	1.02066
Npepl1	Npepl1	2	174110349	174123071	12722	+	17173.5	1834.09	1715.94	1717.35	protein_coding	ensembl_havana	0.0822659	0.999951	0.94432	-0.0826524	-1.05896	1668.86	1767.26	-1.12965	1.00736
Endod1	Endod1	9	14353990	14381508	27518	-	2247	376.111	218.812	224.7	protein_coding	ensembl_havana	0.082448	0.999951	0.803798	-0.315096	-1.24409	200.03	248.856	-1.59186	1.02848
Psmd12	Psmd12	11	107479484	107504363	24879	+	14162.2	1552.85	1412.03	1416.22	protein_coding	ensembl_havana	0.0824666	0.999951	1.0902	0.124588	1.0902	1477.66	1355.4	-1.01117	1.20181
Prkg1	Prkg1	19	30564489	31765034	1200545	-	3500.15	418.972	347.89	350.015	protein_coding	ensembl_havana	0.0824777	0.999951	1.13035	0.176766	1.13035	371.516	328.674	-1.01589	1.29799
Gm7561	Gm7561	8	62546946	62547832	886	-	112.096	21.7597	10.0334	11.2096	processed_pseudogene	havana	0.0824917	0.999951	0.59959	-0.737951	-1.66781	8.40772	14.0224	-2.97093	1.06807
Cox20	Cox20	1	178319130	178322694	3564	+	3933.81	475.652	391.048	393.381	protein_coding	ensembl_havana	0.0825052	0.999951	1.12777	0.173479	1.12777	416.663	369.456	-1.01561	1.29173
Gm7868	Gm7868	12	69123101	69123781	680	+	228.907	33.9253	22.3215	22.8907	processed_pseudogene	havana	0.082594	0.999951	1.37369	0.458061	1.37369	26.4004	19.2186	-1.04185	1.96601
Synm	Synm	7	67730160	67759743	29583	-	3480.95	438.764	344.982	348.095	protein_coding	ensembl_havana	0.0827762	0.999951	0.869068	-0.202459	-1.15066	323.976	372.785	-1.34835	1.01838
Zfp362	Zfp362	4	128773088	128806046	32958	-	3078.61	331.502	307.218	307.861	protein_coding	ensembl_havana	0.0828103	0.999951	0.909382	-0.137042	-1.09965	293.708	322.976	-1.22424	1.01242
Pum2	Pum2	12	8674134	8752582	78448	+	25712.3	2802.57	2568.7	2571.23	protein_coding	ensembl_havana	0.0828313	0.999951	1.06038	0.0845758	1.06038	2645.89	2495.23	-1.00765	1.133
Nfkbiz	Nfkbiz	16	55811375	55838900	27525	-	462.739	64.0961	45.1064	46.2739	protein_coding	ensembl_havana	0.0829447	0.999951	0.776496	-0.364949	-1.28784	40.2216	51.7988	-1.71415	1.03354
Arhgap8	Arhgap8	15	84720052	84772208	52156	+	142.31	26.727	13.2557	14.231	protein_coding	ensembl_havana	0.0829855	0.999951	1.55566	0.637528	1.55566	17.3039	11.1232	-1.05939	2.56382
Fbln5	Fbln5	12	101746565	101819056	72491	-	5495.99	1079.97	525.814	549.599	protein_coding	ensembl_havana	0.0831855	0.999951	0.769507	-0.377994	-1.29953	477.873	621.013	-1.74789	1.035
Bex3	Bex3	X	136270253	136271979	1726	+	407.522	59.2586	39.8364	40.7522	protein_coding	ensembl_havana	0.0831929	0.999951	0.775839	-0.366171	-1.28893	35.4912	45.7455	-1.71764	1.03389
Tmem176b	Tmem176b	6	48833818	48841497	7679	-	3905.55	637.331	378.016	390.555	protein_coding	ensembl_havana	0.0833082	0.999951	0.792993	-0.334621	-1.26105	345.512	435.707	-1.63958	1.03103
9330159M07Rik	9330159M07Rik	9	88840236	88858871	18635	-	626.767	81.464	62.1175	62.6767	processed_transcript	havana	0.0833647	0.999951	1.21189	0.277258	1.21189	68.8401	56.8039	-1.02568	1.5064
Mef2c	Mef2c	13	83504034	83667081	163047	+	9846.65	1100	982.72	984.665	protein_coding	ensembl_havana	0.083785	0.999951	1.0809	0.112228	1.0809	1022.83	946.275	-1.01044	1.18053
Wtap	Wtap	17	12966796	12994170	27374	-	5555.15	641.393	553.895	555.515	protein_coding	ensembl_havana	0.0838023	0.999951	1.09761	0.134371	1.09761	580.588	528.954	-1.01252	1.21984
Golga1	Golga1	2	39016155	39065542	49387	-	3731.29	455.306	371.649	373.129	protein_coding	ensembl_havana	0.084046	0.999951	1.11147	0.152473	1.11147	392.692	353.307	-1.01431	1.25305
Atp11b	Atp11b	3	35754106	35856277	102171	+	5666.82	655.891	565.149	566.682	protein_coding	ensembl_havana	0.0840622	0.999951	1.09502	0.130959	1.09502	591.595	540.259	-1.01228	1.2138
Shisa2	Shisa2	14	59625308	59631661	6353	+	224.595	50.7931	18.2647	22.4595	protein_coding	ensembl_havana	0.0841052	0.999951	0.55928	-0.838357	-1.78801	16.0445	28.6878	-3.45723	1.0814
Gm20390	Gm20390	11	93949819	93968294	18475	-	3158.25	386.953	313.332	315.825	protein_coding	havana	0.0842716	0.999951	1.1444	0.19459	1.1444	337.159	294.617	-1.01841	1.33376
Fam129b	Fam129b	2	32876114	32925255	49141	+	7736.38	1041.26	766.119	773.638	protein_coding	ensembl_havana	0.084446	0.999951	0.870248	-0.200501	-1.1491	720.063	827.422	-1.3456	1.01907
Dab2ip	Dab2ip	2	35558266	35730995	172729	+	24240.1	2650.44	2413.89	2424.01	protein_coding	ensembl_havana	0.0846377	0.999951	0.9073	-0.140349	-1.10217	2306.48	2542.14	-1.23104	1.01338
Pomgnt2	Pomgnt2	9	121981606	121997111	15505	-	2995.77	335.118	298.004	299.577	protein_coding	ensembl_havana	0.0846671	0.999951	0.889714	-0.168587	-1.12396	282.587	317.615	-1.28362	1.01611
Hspa1b	Hspa1b	17	34956436	34959239	2803	-	398.45	65.8611	37.1293	39.845	protein_coding	ensembl_havana	0.0847753	0.999951	0.697844	-0.519023	-1.43298	32.7117	46.8754	-2.15728	1.05057
Prepl	Prepl	17	85063470	85090242	26772	-	20334.5	2771.79	2002.68	2033.45	protein_coding	ensembl_havana	0.0849099	0.999951	1.17826	0.236664	1.17826	2199.43	1866.67	-1.02283	1.42
Myl9	Myl9	2	156775420	156781659	6239	+	7664.04	1915.63	667.19	766.404	protein_coding	ensembl_havana	0.0849376	0.999951	0.583402	-0.777438	-1.71408	564.759	968.045	-3.16441	1.07703
Afmid	Afmid	11	117825924	117839909	13985	+	1355.59	196.253	132.401	135.559	protein_coding	ensembl_havana	0.0850067	0.999951	1.2354	0.304982	1.2354	149.63	121.118	-1.02959	1.57139
Crot	Crot	5	8966033	8997325	31292	-	5898.46	653.029	588.246	589.846	protein_coding	ensembl_havana	0.0850218	0.999951	1.09304	0.128346	1.09304	616.303	563.843	-1.01235	1.2095
Ell	Ell	8	70539457	70592859	53402	+	2798.64	331.113	278.512	279.864	protein_coding	ensembl_havana	0.0851071	0.999951	0.890157	-0.167868	-1.1234	263.451	295.96	-1.2825	1.01623
4933431E20Rik	4933431E20Rik	3	107888850	107896214	7364	-	774.491	96.8264	76.6891	77.4491	antisense	havana	0.0851217	0.999951	0.834643	-0.260768	-1.19812	70.3858	84.3304	-1.47184	1.02533
Mapk1ip1	Mapk1ip1	7	138835823	138846274	10451	-	3412.71	403.058	338.409	341.271	protein_coding	ensembl_havana	0.0851567	0.999951	0.873066	-0.195838	-1.14539	318.279	364.554	-1.33682	1.01898
Gucy1a1	Gucy1a1	3	82092427	82145790	53363	-	5269.73	637.331	522.778	526.973	protein_coding	ensembl_havana	0.0851952	0.999951	0.878527	-0.186842	-1.13827	493.128	561.312	-1.31913	1.01812
Zfp207	Zfp207	11	80383279	80405734	22455	+	8121.42	966.529	809.689	812.142	protein_coding	ensembl_havana	0.0852117	0.999951	1.09362	0.129106	1.09362	848.057	775.461	-1.01249	1.21093
Clcn4	Clcn4	7	7282309	7300852	18543	-	18830.9	2040.56	1881.7	1883.09	protein_coding	ensembl_havana	0.0853434	0.999951	1.05639	0.0791361	1.05639	1934.15	1830.91	-1.00766	1.1245
Gm6822	Gm6822	1	55160747	55161054	307	-	1194.52	155.633	117.085	119.452	processed_pseudogene	havana	0.0854205	0.999951	1.22513	0.292937	1.22513	131.427	107.275	-1.02872	1.54406
Slc43a3	Slc43a3	2	84936579	84958510	21931	+	23851	2867.4	2357.88	2385.1	protein_coding	ensembl_havana	0.0854248	0.999951	0.864739	-0.209663	-1.15642	2212.15	2558.17	-1.36469	1.02048
Arhgap12	Arhgap12	18	6024427	6136099	111672	-	4595.06	615.062	456.648	459.506	protein_coding	ensembl_havana	0.0854249	0.999951	1.12741	0.173015	1.12741	486.489	431.509	-1.01687	1.2925
Mindy2	Mindy2	9	70599014	70657175	58161	-	12201.7	1373.73	1217.87	1220.17	protein_coding	ensembl_havana	0.085454	0.999951	1.07823	0.108659	1.07823	1265.11	1173.33	-1.01057	1.17486
Gm49594	Gm49594	16	34006843	34007458	615	-	361.8	52.5792	33.2683	36.18	processed_pseudogene	havana	0.0854565	0.999951	0.679305	-0.557869	-1.47209	29.1799	42.9555	-2.28726	1.05547
Gm8515	Gm8515	3	67607206	67607782	576	-	88.3218	13.1221	8.41836	8.83218	processed_pseudogene	havana	0.085469	0.999951	0.615337	-0.700552	-1.62513	6.73939	10.9524	-2.82634	1.07016
Tpm2	Tpm2	4	43514711	43523766	9055	-	6239.53	1268.61	573.791	623.953	protein_coding	ensembl_havana	0.0855996	0.999951	0.65504	-0.610346	-1.52663	493.944	754.067	-2.47292	1.06107
Bcl7c	Bcl7c	7	127661456	127708934	47478	-	2961.7	337.311	294.961	296.17	protein_coding	ensembl_havana	0.0856245	0.999951	0.895142	-0.159811	-1.11714	279.516	312.258	-1.26754	1.01565
Gsdmd	Gsdmd	15	75862327	75867409	5082	+	1380.78	169.31	137.16	138.078	protein_coding	ensembl_havana	0.0857219	0.999951	0.86642	-0.206862	-1.15417	127.992	147.726	-1.35924	1.02036
Myom2	Myom2	8	15057653	15133542	75889	+	183788	29848.3	17847.7	18378.8	protein_coding	ensembl_havana	0.0859686	0.999951	1.23795	0.307953	1.23795	20333.2	16424.9	-1.03066	1.5795
Pgm5	Pgm5	19	24683016	24861856	178840	-	24808.2	2610.33	2479.31	2480.82	protein_coding	ensembl_havana	0.0861567	0.999951	1.0521	0.0732695	1.0521	2544.45	2418.45	-1.00725	1.11493
Clcn3	Clcn3	8	60910389	60983301	72912	-	7420.25	823.888	739.502	742.025	protein_coding	ensembl_havana	0.0862632	0.999951	1.09771	0.134492	1.09771	776.158	707.073	-1.01338	1.22108
Kcnn1	Kcnn1	8	70842049	70863259	21210	-	3654.13	426.974	362.445	365.413	protein_coding	ensembl_havana	0.0863425	0.999951	0.876667	-0.189899	-1.14068	341.814	389.902	-1.32585	1.01898
Gpr17	Gpr17	18	31942997	31949637	6640	-	471.327	64.2058	44.7839	47.1327	protein_coding	ensembl_havana	0.0865306	0.999951	0.736187	-0.441856	-1.35835	40.0179	54.3584	-1.92802	1.04493
Mmp2	Mmp2	8	92827291	92853421	26130	+	13731	2030.51	1342.58	1373.1	protein_coding	ensembl_havana	0.0865406	0.999951	0.824756	-0.277961	-1.21248	1241.36	1505.12	-1.51133	1.02804
Slc22a23	Slc22a23	13	34179158	34345183	166025	-	3275.1	399.391	326.395	327.51	protein_coding	ensembl_havana	0.0865498	0.999951	1.10804	0.148012	1.10804	344.082	310.531	-1.01484	1.24598
Guf1	Guf1	5	69556923	69575974	19051	+	4819.47	541.648	480.89	481.947	protein_coding	ensembl_havana	0.086735	0.999951	1.09119	0.125905	1.09119	502.63	460.625	-1.01267	1.20579
Myo1b	Myo1b	1	51749765	51916072	166307	-	5612.37	685.702	557.794	561.237	protein_coding	ensembl_havana	0.0867753	0.999951	1.12396	0.168592	1.12396	594.294	528.749	-1.01702	1.28479
Dlg1	Dlg1	16	31663443	31875130	211687	+	15321.2	1608.98	1531.16	1532.12	protein_coding	ensembl_havana	0.0868035	0.999951	1.05567	0.0781626	1.05567	1573.54	1490.56	-1.00786	1.1232
Ptrh1	Ptrh1	2	32775786	32777598	1812	+	256.67	30.2862	24.9788	25.667	protein_coding	ensembl_havana	0.086944	0.999951	0.743506	-0.427583	-1.34498	21.9694	29.5484	-1.88841	1.04392
Cluap1	Cluap1	16	3908801	3941148	32347	+	1507.16	171.123	150.133	150.716	protein_coding	ensembl_havana	0.0869637	0.999951	1.13669	0.184835	1.13669	160.475	141.178	-1.01876	1.3163
Emc10	Emc10	7	44489937	44496530	6593	-	15545.2	1690.74	1552.74	1554.52	protein_coding	ensembl_havana	0.0870122	0.999951	0.939066	-0.0907019	-1.06489	1506.06	1603.78	-1.14439	1.00917
Sppl2a	Sppl2a	2	126890391	126933236	42845	-	9872.66	1105.15	984.872	987.266	protein_coding	ensembl_havana	0.0870519	0.999951	1.08688	0.120195	1.08688	1027.78	945.624	-1.01219	1.19571
Tlr1	Tlr1	5	64924679	64933564	8885	-	104.359	19.0342	9.58808	10.4359	protein_coding	ensembl_havana	0.0871468	0.999951	1.65612	0.727809	1.65612	12.8445	7.75576	-1.0763	2.952
Itprid2	Itprid2	2	79635352	79672967	37615	+	8483.23	956.607	846.572	848.323	protein_coding	ensembl_havana	0.0871522	0.999951	0.923887	-0.114212	-1.08238	815.261	882.425	-1.18515	1.01161
Tmem231	Tmem231	8	111912011	111933882	21871	-	550.402	72.5616	54.0276	55.0402	protein_coding	ensembl_havana	0.0872056	0.999951	0.801908	-0.318491	-1.24703	48.9382	61.0271	-1.606	1.03275
Wbp1l	Wbp1l	19	46599084	46657390	58306	+	17962.7	2071.66	1791.58	1796.27	protein_coding	ensembl_havana	0.0872116	0.999951	0.921629	-0.117741	-1.08503	1722.46	1868.92	-1.19141	1.01199
Gm3839	Gm3839	14	11280735	11356727	75992	-	2417.96	294.372	239.597	241.796	protein_coding	havana	0.0872754	0.999951	1.15385	0.206462	1.15385	259.383	224.797	-1.02115	1.35953
Cst3	Cst3	2	148871722	148875693	3971	-	83392	9490.55	8310.41	8339.2	protein_coding	ensembl_havana	0.0873755	0.999951	0.915063	-0.128058	-1.09282	7969.07	8708.77	-1.2099	1.0131
Gm14760	Gm14760	X	80193854	80194853	999	-	926.484	106.524	91.1052	92.6484	processed_pseudogene	havana	0.0875102	0.999951	1.21017	0.275208	1.21017	101.397	83.7871	-1.02845	1.50618
Ano8	Ano8	8	71476019	71485964	9945	-	3665.83	423.231	364.111	366.583	protein_coding	ensembl_havana	0.0877048	0.999951	0.883269	-0.179075	-1.13216	344.327	389.833	-1.30551	1.01851
Gm16409	Gm16409	14	73796544	73797291	747	-	628.635	78.9447	61.6523	62.8635	processed_pseudogene	havana	0.0877436	0.999951	1.24913	0.320924	1.24913	69.7274	55.8208	-1.03345	1.61252
Angptl3	Angptl3	4	99030954	99046112	15158	+	167.505	29.6691	15.3861	16.7505	protein_coding	ensembl_havana	0.0877841	0.999951	1.52358	0.607467	1.52358	20.1654	13.2355	-1.06433	2.47062
Gp9	Gp9	6	87778072	87779769	1697	+	107.785	27.2536	8.37425	10.7785	protein_coding	ensembl_havana	0.0877845	0.999951	0.51977	-0.944055	-1.92393	7.37049	14.1803	-4.07807	1.10173
Triqk	Triqk	4	12906838	12983554	76716	+	394.876	47.2177	39.0072	39.4876	protein_coding	ensembl_havana	0.0878072	0.999951	1.26057	0.334072	1.26057	44.0198	34.9207	-1.0349	1.64448
Dcun1d5	Dcun1d5	9	7184520	7208206	23686	+	4674.35	534.043	465.067	467.435	protein_coding	ensembl_havana	0.0878557	0.999951	1.11811	0.16106	1.11811	492.575	440.543	-1.0167	1.27104
Col4a6	Col4a6	X	141165403	141474077	308674	-	759.407	330.155	53.7488	75.9407	protein_coding	ensembl_havana	0.0878787	0.999951	0.435228	-1.20016	-2.29765	46.0246	105.748	-5.97284	1.1314
Xrn1	Xrn1	9	95954760	96057804	103044	+	5528.11	609.628	551.874	552.811	protein_coding	ensembl_havana	0.0879785	0.999951	1.08295	0.114969	1.08295	575.181	531.124	-1.01193	1.18677
Ltbp2	Ltbp2	12	84783212	84876533	93321	-	3138.2	1112.19	213.525	313.82	protein_coding	ensembl_havana	0.0879951	0.999951	0.418898	-1.25533	-2.38722	185.299	442.35	-6.48667	1.13825
Gm33378	Gm33378	10	82014473	82017231	2758	+	62.2264	12.7911	5.30415	6.22264	TEC	havana	0.0879997	0.999951	0.53745	-0.895798	-1.86064	4.37186	8.13446	-3.79717	1.09682
Zfp644	Zfp644	5	106616739	106697288	80549	-	4030.22	442.058	402.308	403.022	protein_coding	ensembl_havana	0.0882191	0.999951	1.09064	0.12517	1.09064	419.908	385.012	-1.01307	1.20503
Lsm3	Lsm3	6	91515928	91522626	6698	+	2427.86	293.267	240.716	242.786	protein_coding	ensembl_havana	0.0882194	0.999951	1.14729	0.198233	1.14729	259.42	226.115	-1.02077	1.34362
Cnnm3	Cnnm3	1	36511867	36528238	16371	+	3317.6	385.761	329.375	331.76	protein_coding	ensembl_havana	0.088279	0.999951	0.880499	-0.183607	-1.13572	311.048	353.263	-1.31469	1.01925
Sestd1	Sestd1	2	77180340	77280593	100253	-	5880.13	658.425	586.407	588.013	protein_coding	ensembl_havana	0.0885868	0.999951	1.09256	0.127706	1.09256	613.94	561.931	-1.01345	1.20974
Svip	Svip	7	51997171	52006019	8848	-	5142.09	574.631	512.673	514.209	protein_coding	ensembl_havana	0.0885876	0.999951	1.09767	0.134451	1.09767	538.031	490.155	-1.01417	1.22196
Anxa11	Anxa11	14	25842156	25886805	44649	+	17481.9	2020.82	1739.52	1748.19	protein_coding	ensembl_havana	0.0885951	0.999951	0.901803	-0.149116	-1.10889	1658.13	1838.68	-1.24898	1.01573
Mlph	Mlph	1	90915085	90951143	36058	+	218.142	37.4902	20.8233	21.8142	protein_coding	ensembl_havana	0.0886342	0.999951	0.707567	-0.499062	-1.41329	18.0151	25.4606	-2.1046	1.05367
Abca7	Abca7	10	79996494	80015573	19079	+	5728.49	636.355	570.441	572.849	protein_coding	ensembl_havana	0.0887118	0.999951	0.903506	-0.146394	-1.1068	544.222	602.345	-1.24397	1.01548
Itgbl1	Itgbl1	14	123659971	123975619	315648	+	2144.56	403.925	202.012	214.456	protein_coding	ensembl_havana	0.0887877	0.999951	0.739587	-0.435209	-1.35211	182.404	246.63	-1.91379	1.04682
Supt4b	Supt4b	10	31413815	31414166	351	-	57.9781	10.0954	5.00056	5.79781	processed_pseudogene	havana	0.0888599	0.999951	0.524256	-0.931656	-1.90746	4.00935	7.64768	-4.01353	1.1031
Gm9619	Gm9619	8	91688374	91689136	762	-	1379.48	187.938	136.014	137.948	processed_pseudogene	havana	0.089137	0.999951	1.19553	0.257655	1.19553	150.38	125.784	-1.02769	1.46888
Hspd1-ps3	Hspd1-ps3	11	41498737	41500459	1722	+	4329.54	517.956	429.678	432.954	processed_pseudogene	havana	0.0891513	0.999951	1.1344	0.18193	1.1344	460.046	405.541	-1.01948	1.31193
Megf6	Megf6	4	154170730	154275714	104984	+	1229.84	268.478	114.218	122.984	protein_coding	ensembl_havana	0.0892042	0.999951	0.71405	-0.485903	-1.40046	102.364	143.357	-2.06514	1.05295
Cnn3	Cnn3	3	121426497	121458208	31711	+	7723.55	948.097	769.53	772.355	protein_coding	ensembl_havana	0.0892496	0.999951	0.909954	-0.136134	-1.09896	735.638	808.435	-1.22531	1.01458
Rab14	Rab14	2	35180205	35201121	20916	-	18416.8	1989.25	1838.85	1841.68	protein_coding	ensembl_havana	0.0892697	0.999951	1.07008	0.0977148	1.07008	1903.41	1778.76	-1.01045	1.15703
Enpp6	Enpp6	8	46986887	47096763	109876	+	641.75	116.099	59.8822	64.175	protein_coding	ensembl_havana	0.0894056	0.999951	0.71296	-0.488106	-1.4026	53.4054	74.9066	-2.07245	1.05345
Clstn1	Clstn1	4	149586468	149648900	62432	+	23678.7	2564.25	2360.99	2367.87	protein_coding	ensembl_havana	0.089476	0.999951	0.919894	-0.12046	-1.08708	2269.85	2467.51	-1.19706	1.01296
Mycbpap	Mycbpap	11	94501347	94521743	20396	-	125.383	23.4107	11.0071	12.5383	protein_coding	ensembl_havana	0.0895749	0.999951	1.65477	0.726628	1.65477	15.8086	9.55338	-1.08094	2.95987
Cpxm1	Cpxm1	2	130390775	130397575	6800	-	1471.29	226.759	143.079	147.129	protein_coding	ensembl_havana	0.0895887	0.999951	0.79841	-0.324798	-1.25249	130.991	164.065	-1.62428	1.03541
Gm2007	Gm2007	2	175741537	175751420	9883	+	589.013	81.2546	57.9175	58.9013	protein_coding	ensembl_havana	0.0897382	0.999951	0.806034	-0.311088	-1.24064	52.6276	65.2921	-1.59155	1.03401
Chd5	Chd5	4	152338651	152390195	51544	+	169.365	30.234	15.4733	16.9365	protein_coding	ensembl_havana	0.0898539	0.999951	0.64508	-0.63245	-1.55019	13.1855	20.4401	-2.57266	1.07056
Abhd16a	Abhd16a	17	35089263	35102988	13725	+	10656.9	1179.55	1062.11	1065.69	protein_coding	ensembl_havana	0.0898921	0.999951	0.913283	-0.130867	-1.09495	1018.11	1114.78	-1.21597	1.01422
Ang	Ang	14	51091150	51102010	10860	+	551.187	71.667	53.8515	55.1187	protein_coding	ensembl_havana	0.0899148	0.999951	0.790931	-0.338376	-1.26433	48.6967	61.5688	-1.65801	1.0372
Mkrn1	Mkrn1	6	39397804	39420463	22659	-	5157.7	627.841	513.64	515.77	protein_coding	ensembl_havana	0.0899355	0.999951	0.902929	-0.147315	-1.10751	489.927	542.597	-1.24624	1.01604
Fem1c	Fem1c	18	46501746	46525972	24226	-	4577.25	504.374	456.132	457.725	protein_coding	ensembl_havana	0.0900452	0.999951	1.1038	0.142481	1.1038	479.445	434.358	-1.01555	1.23732
Ndrg1	Ndrg1	15	66929318	66969641	40323	-	10367.3	1202.1	1030.45	1036.73	protein_coding	ensembl_havana	0.0900725	0.999951	0.893398	-0.162625	-1.11932	978.864	1095.66	-1.27515	1.01778
Rps15a-ps6	Rps15a-ps6	11	6172644	6173037	393	-	759.089	91.9337	75.203	75.9089	processed_pseudogene	havana	0.0901464	0.999951	1.19456	0.256477	1.19456	82.4788	69.0455	-1.02823	1.46725
Tmem268	Tmem268	4	63558781	63586358	27577	+	3906.28	441.572	389.324	390.628	protein_coding	ensembl_havana	0.0901575	0.999951	1.103	0.141436	1.103	410.039	371.748	-1.01547	1.23544
Tcf7l1	Tcf7l1	6	72626378	72789255	162877	-	2899.36	330.155	288.597	289.936	protein_coding	ensembl_havana	0.0903154	0.999951	0.894238	-0.16127	-1.11827	273.754	306.132	-1.2727	1.01773
Tsn	Tsn	1	118294778	118311740	16962	-	8070.77	870.671	806.464	807.077	protein_coding	ensembl_havana	0.0903299	0.999951	1.06514	0.091049	1.06514	832.627	781.704	-1.00997	1.14585
Olfml1	Olfml1	7	107567446	107591095	23649	+	752.197	118.517	71.6567	75.2197	protein_coding	ensembl_havana	0.090475	0.999951	0.748861	-0.41723	-1.33536	64.5141	86.1496	-1.86643	1.04668
Efr3b	Efr3b	12	3962554	4038916	76362	-	3809.31	664.128	364.079	380.931	protein_coding	ensembl_havana	0.0905324	0.999951	1.29914	0.377559	1.29914	430.088	331.056	-1.04221	1.75901
Dnajb5	Dnajb5	4	42949814	42959426	9612	+	16535.8	1847.73	1647.46	1653.58	protein_coding	ensembl_havana	0.0905942	0.999951	1.09648	0.132873	1.09648	1729.51	1577.34	-1.01468	1.2199
Tmem147os	Tmem147os	7	30729579	30756127	26548	+	307.453	43.6663	29.6489	30.7453	antisense | processed_transcript	ensembl_havana | havana	0.0909577	0.999951	0.740163	-0.434085	-1.35105	26.1173	35.2858	-1.91508	1.04916
Gm5451	Gm5451	13	66874081	66874660	579	+	409.953	53.6449	40.1923	40.9953	processed_pseudogene	ensembl_havana	0.0909797	0.999951	0.781376	-0.355911	-1.27979	36.0087	46.0837	-1.70363	1.04015
Gm5075	Gm5075	3	107868022	107868644	622	-	246.127	37.9587	23.5446	24.6127	processed_pseudogene	havana	0.0910166	0.999951	1.39528	0.480556	1.39528	28.9168	20.7247	-1.05464	2.05318
Srp54b	Srp54b	12	55155104	55189574	34470	+	24396.9	2713.46	2436.54	2439.69	protein_coding	ensembl_havana	0.0910252	0.999951	1.06482	0.0906147	1.06482	2515.94	2362.78	-1.01008	1.14528
Ash1l	Ash1l	3	88950622	89079376	128754	+	19432.1	2163.59	1938.48	1943.21	protein_coding	ensembl_havana	0.091043	0.999951	1.08161	0.11318	1.08161	2019.1	1866.75	-1.01262	1.18464
Txndc17	Txndc17	11	72207547	72210016	2469	+	5385.35	629.326	537.042	538.535	protein_coding	ensembl_havana	0.0911147	0.999951	1.09373	0.129257	1.09373	562.529	514.321	-1.01444	1.21352
Gal3st2c	Gal3st2c	1	93990509	94017148	26639	+	964.536	136.536	94.1997	96.4536	protein_coding	ensembl_havana	0.0911232	0.999951	1.24498	0.316124	1.24498	106.578	85.6064	-1.0357	1.60531
Myo1d	Myo1d	11	80482126	80780026	297900	-	4144.24	619.192	407.036	414.424	protein_coding	ensembl_havana	0.0911875	0.999951	0.836959	-0.256771	-1.1948	377.684	451.257	-1.46887	1.02894
Ccdc3	Ccdc3	2	5137776	5230879	93103	+	1129.04	321.69	92.4288	112.904	protein_coding	ensembl_havana	0.0912005	0.999951	0.530333	-0.915029	-1.88561	78.2588	147.565	-3.93618	1.10706
Strn3	Strn3	12	51609632	51691898	82266	-	18034.4	2204.68	1795.06	1803.44	protein_coding	ensembl_havana	0.0913745	0.999951	1.10569	0.14495	1.10569	1893.07	1712.11	-1.01631	1.24249
Pcdh12	Pcdh12	18	38267089	38284403	17314	-	5161.19	726.891	507.177	516.119	protein_coding	ensembl_havana	0.0914285	0.999951	1.19076	0.251879	1.19076	560.839	470.994	-1.02854	1.45837
Gli2	Gli2	1	118834132	119053620	219488	-	539.671	65.3054	53.2779	53.9671	protein_coding	ensembl_havana	0.0914704	0.999951	0.813576	-0.297652	-1.22914	48.5347	59.6561	-1.56192	1.03385
Ppp1r12c	Ppp1r12c	7	4481520	4501681	20161	-	14919.7	1655.41	1486.2	1491.97	protein_coding	ensembl_havana	0.0915954	0.999951	0.910656	-0.135023	-1.09811	1422.73	1562.32	-1.22424	1.01526
Gm15459	Gm15459	5	5781615	5783556	1941	-	23208	3511.13	2293.52	2320.8	processed_pseudogene	havana	0.0916565	0.999951	1.15613	0.20931	1.15613	2488.28	2152.24	-1.02378	1.36844
Cxxc1	Cxxc1	18	74216124	74221497	5373	+	6490.32	703.848	647.057	649.032	protein_coding	ensembl_havana	0.0917071	0.999951	0.91391	-0.129876	-1.0942	620.345	678.782	-1.21488	1.01471
Ctsh	Ctsh	9	90054152	90076090	21938	+	5221.59	734.08	514.899	522.159	protein_coding	ensembl_havana	0.0917817	0.999951	0.852738	-0.229826	-1.17269	480.282	563.224	-1.41126	1.02622
Rps15a-ps4	Rps15a-ps4	4	132219988	132220490	502	-	230.225	34.7623	22.0057	23.0225	transcribed_processed_pseudogene	havana	0.0919493	0.999951	0.710745	-0.492596	-1.40697	19.2503	27.0846	-2.09291	1.05725
Map1a	Map1a	2	121289600	121310833	21233	+	3006.49	544.848	289.273	300.649	protein_coding	ensembl_havana	0.0919797	0.999951	0.782308	-0.354192	-1.27827	263.878	337.307	-1.70075	1.04087
Mok	Mok	12	110807798	110840940	33142	-	101.853	16.308	9.75933	10.1853	protein_coding	ensembl_havana	0.0921258	0.999951	0.638224	-0.647865	-1.56685	7.94132	12.4428	-2.64226	1.07627
Ubox5	Ubox5	2	130590002	130630039	40037	-	1709.91	202.169	170.182	170.991	protein_coding	ensembl_havana	0.0921828	0.999951	0.882208	-0.180809	-1.13352	160.469	181.895	-1.31153	1.02075
Klf2	Klf2	8	72319033	72321657	2624	+	10622.9	1384.62	1051	1062.29	protein_coding	ensembl_havana	0.0922438	0.999951	0.868875	-0.202779	-1.15091	988.2	1137.33	-1.35551	1.02333
Scrn3	Scrn3	2	73312601	73337819	25218	+	5526.8	596.948	551.604	552.68	protein_coding	ensembl_havana	0.0922739	0.999951	1.0851	0.11783	1.0851	574.686	529.615	-1.0135	1.19334
Kazald1	Kazald1	19	45075241	45079290	4049	+	507.248	70.1428	49.5808	50.7248	protein_coding	ensembl_havana	0.0922937	0.999951	0.795364	-0.330313	-1.25729	45.0464	56.6362	-1.64136	1.03833
Gpaa1	Gpaa1	15	76331231	76334908	3677	+	5008.73	544.064	499.585	500.873	protein_coding	ensembl_havana	0.0924174	0.999951	0.914985	-0.128179	-1.09291	478.64	523.112	-1.21207	1.01474
Tmem254c	Tmem254c	14	26063919	26067356	3437	-	1334.3	223.705	129.743	133.43	protein_coding	ensembl_havana	0.0925185	0.999951	0.799411	-0.322991	-1.25092	118.34	148.034	-1.62372	1.03765
Fzd7	Fzd7	1	59482424	59486956	4532	+	2122.17	271.156	208.764	212.217	protein_coding	ensembl_havana	0.0926396	0.999951	0.839065	-0.253145	-1.1918	193.775	230.942	-1.46225	1.02947
Taf8	Taf8	17	47483364	47502293	18929	-	2714.02	309.596	270.727	271.402	protein_coding	ensembl_havana	0.0926693	0.999951	0.905758	-0.142803	-1.10405	257.977	284.819	-1.23907	1.01653
Gm6423	Gm6423	6	124251531	124252465	934	+	97.0299	17.818	8.93453	9.70299	processed_pseudogene	havana	0.0927341	0.999951	1.63229	0.706901	1.63229	12.1613	7.45042	-1.08466	2.88994
Igfbp7	Igfbp7	5	77349240	77408042	58802	-	18226.7	2780.38	1782.35	1822.67	protein_coding	ensembl_havana	0.0927747	0.999951	0.82809	-0.272141	-1.2076	1651.27	1994.08	-1.50468	1.03181
Thg1l	Thg1l	11	45946843	45955495	8652	-	831.148	108.406	81.5102	83.1148	protein_coding	ensembl_havana	0.0928424	0.999951	1.22706	0.295205	1.22706	91.6794	74.7147	-1.0346	1.55777
Ccser2	Ccser2	14	36874936	36968778	93842	-	39191.4	4374.33	3913.11	3919.14	protein_coding	ensembl_havana	0.0928747	0.999951	1.06736	0.094051	1.06736	4046.69	3791.29	-1.0109	1.15169
Galnt7	Galnt7	8	57523828	57653033	129205	-	1562.02	178.18	155.287	156.202	protein_coding	ensembl_havana	0.0929846	0.999951	1.14233	0.191978	1.14233	166.831	146.044	-1.02244	1.33419
Selenot	Selenot	3	58576636	58593134	16498	+	21028.2	2292.53	2097.74	2102.82	protein_coding	ensembl_havana	0.0930642	0.999951	1.08147	0.11299	1.08147	2184.21	2019.67	-1.01317	1.18497
Fkbp7	Fkbp7	2	76663044	76673117	10073	-	1795.92	210.429	178.518	179.592	protein_coding	ensembl_havana	0.093075	0.999951	0.877372	-0.18874	-1.13977	167.347	190.737	-1.32778	1.0221
Gpn2	Gpn2	4	133584362	133591736	7374	+	908.007	122.76	89.8153	90.8007	protein_coding	ensembl_havana	0.0930768	0.999951	0.840595	-0.250517	-1.18963	82.8875	98.6057	-1.45689	1.02944
Smtn	Smtn	11	3517523	3540613	23090	-	27414.3	3215.67	2734.79	2741.43	protein_coding	ensembl_havana	0.0932597	0.999951	0.925624	-0.111502	-1.08035	2634.61	2846.3	-1.18239	1.01305
Cant1	Cant1	11	118406289	118419087	12798	-	5799.89	642.999	579.101	579.989	protein_coding	ensembl_havana	0.0932718	0.999951	0.926148	-0.110685	-1.07974	558.21	602.722	-1.18094	1.01295
Mypop	Mypop	7	18991245	19001767	10522	+	737.407	96.2504	72.9143	73.7407	protein_coding	ensembl_havana	0.0933249	0.999951	0.831218	-0.266701	-1.20305	66.7557	80.3107	-1.49298	1.03154
Ifi209	Ifi209	1	173630917	173647929	17012	+	183.644	25.7595	17.1262	18.3644	protein_coding	ensembl_havana	0.0933646	0.999951	1.49116	0.576436	1.49116	21.782	14.6074	-1.06947	2.37804
Cul3	Cul3	1	80264923	80340481	75558	-	20902	2297.73	2085.03	2090.2	protein_coding	ensembl_havana	0.0933798	0.999951	1.08185	0.113505	1.08185	2171.9	2007.58	-1.01332	1.18599
Zfp146	Zfp146	7	30161269	30169751	8482	-	3735.29	426.778	372.188	373.529	protein_coding	ensembl_havana	0.0934822	0.999951	1.10519	0.144298	1.10519	392.045	354.73	-1.017	1.24221
Fam193b	Fam193b	13	55539316	55571121	31805	-	4925.63	600.283	485.521	492.563	protein_coding	ensembl_havana	0.0934953	0.999951	0.852025	-0.231032	-1.17367	453.279	532.001	-1.4152	1.02736
Zfp568	Zfp568	7	29983955	30028283	44328	+	3961.12	601.37	388.913	396.112	protein_coding	ensembl_havana	0.0935002	0.999951	1.1957	0.257852	1.1957	431.34	360.744	-1.03059	1.47343
Ryr2	Ryr2	13	11553102	12106946	553844	-	580806	64440.9	57967.4	58080.6	protein_coding	ensembl_havana	0.0935502	0.999951	1.07223	0.100611	1.07223	60105.5	56056.6	-1.01184	1.16328
Gm7308	Gm7308	6	127282063	127282510	447	-	76.6313	13.529	7.09938	7.66313	processed_pseudogene	ensembl_havana	0.0935995	0.999951	0.588832	-0.764071	-1.69828	5.6273	9.55671	-3.15409	1.0936
Gm10250	Gm10250	15	5120654	5121136	482	-	4153.37	460.105	413.523	415.337	processed_pseudogene	havana	0.0936577	0.999951	1.11029	0.150934	1.11029	437.05	393.637	-1.01785	1.25475
Lzts2	Lzts2	19	45014414	45027112	12698	+	14695.6	1736.21	1460.27	1469.56	protein_coding	ensembl_havana	0.0936932	0.999951	0.893124	-0.163067	-1.11967	1387.12	1553.1	-1.27787	1.01932
Usp12	Usp12	5	146734809	146795007	60198	-	4711.42	535.186	469.685	471.142	protein_coding	ensembl_havana	0.0937005	0.999951	1.09791	0.134757	1.09791	492.978	449.015	-1.01594	1.22462
Eps8	Eps8	6	137477245	137654877	177632	-	2720.12	330.155	269.098	272.012	protein_coding	ensembl_havana	0.0938787	0.999951	0.862068	-0.214127	-1.16	252.212	292.566	-1.37997	1.02554
Gm38155	Gm38155	1	187344970	187377470	32500	-	76.5674	12.0936	6.94686	7.65674	antisense	havana	0.0940029	0.999951	0.589258	-0.76303	-1.69705	5.68683	9.65084	-3.15155	1.09429
Gm4430	Gm4430	2	129196086	129199195	3109	-	241.705	31.6116	23.4903	24.1705	TEC	havana	0.0940247	0.999951	1.34838	0.431229	1.34838	27.766	20.5921	-1.05227	1.91317
Ptpn1	Ptpn1	2	167932057	167979386	47329	+	5120.14	562.233	511.015	512.014	protein_coding	ensembl_havana	0.0944408	0.999951	0.920877	-0.118919	-1.08592	490.291	532.417	-1.19606	1.01427
Sdf4	Sdf4	4	155992872	156013611	20739	+	17347.7	1936.18	1731.65	1734.77	protein_coding	ensembl_havana	0.0944802	0.999951	0.932261	-0.101194	-1.07266	1674.02	1795.66	-1.16457	1.01214
Erbin	Erbin	13	103818787	103920515	101728	-	12161.6	1317.99	1214.04	1216.16	protein_coding	ensembl_havana	0.0945375	0.999951	1.07435	0.103464	1.07435	1259.01	1171.88	-1.01243	1.16858
Mbnl3	Mbnl3	X	51117269	51206533	89264	-	67.5926	14.3926	6.00937	6.75926	protein_coding	ensembl_havana	0.0945486	0.999951	1.80332	0.850656	1.80332	8.70645	4.82801	-1.10694	3.59974
Pdlim7	Pdlim7	13	55495795	55513677	17882	-	6508.65	847.761	646.452	650.865	protein_coding	ensembl_havana	0.09459	0.999951	0.888827	-0.170025	-1.12508	612.432	689.033	-1.29179	1.02053
Iqsec3	Iqsec3	6	121372933	121473679	100746	-	419.203	56.5086	41.1925	41.9203	protein_coding	ensembl_havana	0.0946707	0.999951	1.26405	0.33805	1.26405	46.9073	37.1088	-1.04131	1.66382
Gm7684	Gm7684	8	69239202	69240031	829	-	116.855	23.4353	10.7031	11.6855	processed_pseudogene	havana	0.0948744	0.999951	1.60315	0.680914	1.60315	14.373	8.96546	-1.08532	2.78939
Btbd10	Btbd10	7	113315626	113369393	53767	-	1645.97	216.813	163.238	164.597	protein_coding	ensembl_havana	0.094909	0.999951	1.155	0.207889	1.155	175.887	152.283	-1.02533	1.36781
Ccl21a	Ccl21a	4	42772860	42773994	1134	-	3258.45	564.914	300.126	325.845	protein_coding	ensembl_havana	0.094951	0.999951	0.665344	-0.587828	-1.50298	260.336	391.281	-2.42467	1.07336
Xpo6	Xpo6	7	126101715	126200502	98787	-	5873.79	683.287	581.356	587.379	protein_coding	ensembl_havana	0.0949551	0.999951	0.870586	-0.199941	-1.14865	546.618	627.873	-1.35156	1.02437
Phc1	Phc1	6	122317731	122340562	22831	-	3667.67	438.105	364.865	366.767	protein_coding	ensembl_havana	0.0949877	0.999951	0.894321	-0.161136	-1.11817	346.443	387.381	-1.27482	1.01961
Gm37035	Gm37035	3	61001639	61003787	2148	-	80.7326	14.3179	7.28595	8.07326	antisense	havana	0.0950216	0.999951	1.72253	0.78453	1.72253	10.2454	5.94787	-1.09924	3.26157
AI427809	AI427809	4	53261356	53270233	8877	-	104.068	22.5205	9.61014	10.4068	lincRNA	ensembl_havana	0.0950392	0.999951	0.612791	-0.706533	-1.63188	8.02877	13.102	-2.89998	1.08898
Prpsap2	Prpsap2	11	61729650	61762089	32439	-	1013.58	118.039	100.774	101.358	protein_coding	ensembl_havana	0.0950537	0.999951	0.861781	-0.214606	-1.16039	94.152	109.253	-1.38183	1.02624
Brat1	Brat1	5	140705011	140719380	14369	+	2352.66	270.517	233.781	235.266	protein_coding	ensembl_havana	0.0950712	0.999951	0.881876	-0.181352	-1.13395	220.795	250.37	-1.3143	1.02214
Nek1	Nek1	8	60993195	61131347	138152	+	2876.99	316.636	287.16	287.699	protein_coding	ensembl_havana	0.0952448	0.999951	1.09764	0.134406	1.09764	301.194	274.401	-1.01642	1.2246
Stk11	Stk11	10	80115803	80130683	14880	+	18114.9	2001.34	1807.26	1811.49	protein_coding	ensembl_havana	0.0953813	0.999951	0.925933	-0.111021	-1.07999	1742.25	1881.61	-1.18222	1.01358
Mrpl52	Mrpl52	14	54426909	54429757	2848	+	2806.83	340.914	279.516	280.683	protein_coding	ensembl_havana	0.0954058	0.999951	0.895098	-0.159882	-1.1172	265.559	296.682	-1.27262	1.01962
Igf2bp2	Igf2bp2	16	22059009	22163300	104291	-	837.187	172.309	79.3947	83.7187	protein_coding	ensembl_havana	0.0954354	0.999951	1.34905	0.431942	1.34905	95.8388	71.0418	-1.05394	1.9181
Asph	Asph	4	9448069	9669345	221276	-	39692.5	4788.56	3949.37	3969.25	protein_coding	ensembl_havana	0.0955923	0.999951	1.10663	0.146169	1.10663	4169.16	3767.45	-1.01799	1.24666
Nmrk2	Nmrk2	10	81198170	81202052	3882	-	627.674	104.995	59.1294	62.7674	protein_coding	ensembl_havana	0.0956547	0.999951	0.726661	-0.460645	-1.37616	52.7325	72.5682	-2.00344	1.05789
Mta1	Mta1	12	113098278	113137207	38929	+	9997.71	1086	998.317	999.771	protein_coding	ensembl_havana	0.0956734	0.999951	0.933334	-0.0995347	-1.07143	965.745	1034.73	-1.16201	1.01224
Ap2m1	Ap2m1	16	20535478	20544910	9432	+	30610.5	3217.08	3059.61	3061.05	protein_coding	ensembl_havana	0.0956864	0.999951	0.955337	-0.0659181	-1.04675	2990.45	3130.26	-1.10455	1.00809
Rgs16	Rgs16	1	153740349	153745469	5120	+	166.018	25.2944	15.4773	16.6018	protein_coding	ensembl_havana	0.0957538	0.999951	1.49519	0.58033	1.49519	19.6946	13.172	-1.07362	2.40018
Senp5	Senp5	16	31959672	32003288	43616	-	4133.02	498.668	411.115	413.302	protein_coding	ensembl_havana	0.0957627	0.999951	1.11787	0.160749	1.11787	436.442	390.423	-1.01988	1.27446
Gm18943	Gm18943	7	99247605	99248821	1216	-	197.511	28.528	19.1648	19.7511	processed_pseudogene	havana	0.095814	0.999951	1.38308	0.46788	1.38308	22.9025	16.5591	-1.05902	2.02579
Gm46620	Gm46620	18	82694287	82701337	7050	+	4959.73	534.147	495.121	495.973	lincRNA	havana	0.0958917	0.999951	0.923612	-0.114641	-1.08271	476.6	516.017	-1.18886	1.01417
Mettl8	Mettl8	2	70964561	71055584	91023	-	812.818	98.1362	80.8693	81.2818	protein_coding	ensembl_havana	0.0959112	0.999951	1.17242	0.229494	1.17242	87.6178	74.7322	-1.02858	1.41386
Gosr1	Gosr1	11	76726602	76763580	36978	-	4419.33	511.964	440.43	441.933	protein_coding	ensembl_havana	0.0959546	0.999951	1.10115	0.139017	1.10115	462.82	420.304	-1.01723	1.23344
Xpo5	Xpo5	17	46202782	46243599	40817	+	7846.57	838.724	783.63	784.657	protein_coding	ensembl_havana	0.0959716	0.999951	1.07201	0.100313	1.07201	812.519	757.942	-1.01241	1.16346
Zfp36	Zfp36	7	28376784	28380254	3470	-	8396.94	994.252	832.927	839.694	protein_coding	ensembl_havana	0.0959915	0.999951	0.882483	-0.180359	-1.13317	787.277	892.116	-1.31287	1.02243
Sirt7	Sirt7	11	120618372	120625241	6869	-	1828.41	212.78	181.576	182.841	protein_coding	ensembl_havana	0.0961135	0.999951	0.874792	-0.192989	-1.14313	170.964	195.434	-1.33821	1.02408
Rab4b	Rab4b	7	27168424	27178897	10473	-	1709.97	187.482	170.571	170.997	protein_coding	ensembl_havana	0.0961241	0.999951	0.892197	-0.164566	-1.12083	161.263	180.748	-1.28201	1.0205
Mdm4	Mdm4	1	132959484	133030562	71078	-	5523.83	624.309	550.441	552.383	protein_coding	ensembl_havana	0.0961263	0.999951	0.909411	-0.136995	-1.09961	526.544	578.995	-1.22975	1.01704
Msx1	Msx1	5	37820485	37824584	4099	-	714.334	105.214	69.7074	71.4334	protein_coding	ensembl_havana	0.0961449	0.999951	0.796704	-0.327884	-1.25517	63.2794	79.4265	-1.64049	1.04128
Xrcc4	Xrcc4	13	89774027	90089609	315582	-	1015.95	144.326	100.04	101.595	protein_coding	ensembl_havana	0.096164	0.999951	1.20385	0.267652	1.20385	111.259	92.4198	-1.03358	1.49792
Rexo1	Rexo1	10	80540922	80561561	20639	-	4936.78	564.243	491.54	493.678	protein_coding	ensembl_havana	0.0961684	0.999951	0.902761	-0.147584	-1.10771	468.785	519.28	-1.24958	1.01838
6030458C11Rik	6030458C11Rik	15	12808177	12824650	16473	-	3054.09	349.182	304.396	305.409	protein_coding	ensembl_havana	0.0962122	0.999951	1.10629	0.14573	1.10629	320.844	290.018	-1.01817	1.24611
Ska2	Ska2	11	87109234	87124636	15402	+	1570.6	211.548	155.201	157.06	protein_coding	ensembl_havana	0.0962618	0.999951	1.17545	0.233217	1.17545	169.318	144.045	-1.02926	1.42212
C1s1	C1s1	6	124530345	124542360	12015	-	9530.48	1107.28	945.418	953.048	protein_coding	ensembl_havana	0.0963723	0.999951	0.883004	-0.179509	-1.1325	894.223	1012.71	-1.3114	1.02249
Blzf1	Blzf1	1	164289800	164307490	17690	-	3336.07	386.65	332.396	333.607	protein_coding	ensembl_havana	0.0963937	0.999951	1.10657	0.146092	1.10657	350.881	317.09	-1.01828	1.24687
Zfp687	Zfp687	3	95006590	95015449	8859	-	3750.37	443.609	373.811	375.037	protein_coding	ensembl_havana	0.0964251	0.999951	0.907343	-0.140279	-1.10212	357.381	393.877	-1.23599	1.01755
Tmem107	Tmem107	11	69070806	69073294	2488	+	428.801	54.0593	42.192	42.8801	protein_coding	ensembl_havana	0.0965043	0.999951	0.79615	-0.328888	-1.25605	38.0491	47.7914	-1.64345	1.04171
Mrps22	Mrps22	9	98588730	98601661	12931	-	2427.03	319.722	240.733	242.703	protein_coding	ensembl_havana	0.096646	0.999951	1.1449	0.195227	1.1449	258.956	226.182	-1.02462	1.34308
Npff	Npff	15	102523839	102524943	1104	-	94.853	16.3042	8.94691	9.4853	protein_coding	ensembl_havana	0.0967729	0.999951	0.624625	-0.678937	-1.60096	7.323	11.7238	-2.78992	1.0885
Fsd1l	Fsd1l	4	53631471	53707010	75539	+	7841.8	1077.21	776.485	784.18	protein_coding	ensembl_havana	0.0968136	0.999951	1.14503	0.195388	1.14503	836.437	730.492	-1.02473	1.34352
Nepn	Nepn	10	52388972	52404626	15654	+	559.766	98.1362	54.1047	55.9766	protein_coding	ensembl_havana	0.0968596	0.999951	1.30012	0.37865	1.30012	63.0512	48.4963	-1.04852	1.77233
Lzic	Lzic	4	149485229	149496669	11440	+	4248.85	546.596	421.413	424.885	protein_coding	ensembl_havana	0.0969657	0.999951	1.13708	0.18534	1.13708	452.405	397.864	-1.02351	1.32336
Arl6ip4	Arl6ip4	5	124116089	124118197	2108	+	3490.44	413.136	347.349	349.044	protein_coding	ensembl_havana	0.0969949	0.999951	0.895321	-0.159523	-1.11692	330.187	368.792	-1.27272	1.02021
Smad5	Smad5	13	56703010	56742378	39368	+	9850.02	1095.89	982.651	985.002	protein_coding	ensembl_havana	0.0970021	0.999951	1.08263	0.114541	1.08263	1023.54	945.424	-1.01448	1.18906
Tmem178	Tmem178	17	80944632	81001817	57185	+	56.7747	11.1033	5.02078	5.67747	protein_coding	ensembl_havana	0.097028	0.999951	0.538377	-0.89331	-1.85743	4.00822	7.445	-3.85947	1.11867
Mttp	Mttp	3	138089854	138144969	55115	-	1905.65	275.01	186.215	190.565	protein_coding	ensembl_havana	0.0970559	0.999951	1.22193	0.289159	1.22193	209.778	171.678	-1.03699	1.54833
Tmed10-ps	Tmed10-ps	13	35990861	35991521	660	-	420.034	54.3793	41.1387	42.0034	processed_pseudogene	havana	0.0970889	0.999951	1.27298	0.348205	1.27298	46.9306	36.8668	-1.04473	1.69296
Zfp799	Zfp799	17	32815449	32830262	14813	-	1948.66	222.518	194.187	194.866	protein_coding	ensembl_havana	0.0972703	0.999951	1.11905	0.162276	1.11905	205.584	183.712	-1.02068	1.27817
Nfil3	Nfil3	13	52967209	52981074	13865	-	2080.13	253.358	204.652	208.013	protein_coding	ensembl_havana	0.0975972	0.999951	0.840381	-0.250885	-1.18994	190.196	226.321	-1.46176	1.03236
Osr1	Osr1	12	9570116	9581501	11385	+	409.672	60.468	38.225	40.9672	protein_coding	ensembl_havana	0.0976399	0.999951	0.717081	-0.479791	-1.39454	34.2972	47.8289	-2.06696	1.06284
D5Ertd579e	D5Ertd579e	5	36600485	36696025	95540	-	35405.6	3748.57	3538.38	3540.56	protein_coding	ensembl_havana	0.097713	0.999951	1.04916	0.0692365	1.04916	3625.79	3455.89	-1.00885	1.11048
Mycn	Mycn	12	12936093	12941915	5822	-	291.527	59.3382	25.3991	29.1527	protein_coding	ensembl_havana	0.0979005	0.999951	1.59492	0.673482	1.59492	35.7995	22.446	-1.08979	2.77216
Wac	Wac	18	7868832	7929029	60197	+	8919.71	970.936	890.883	891.971	protein_coding	ensembl_havana	0.0979168	0.999951	1.06917	0.0964854	1.06917	921.656	862.033	-1.0124	1.15729
Tnpo3	Tnpo3	6	29540827	29609888	69061	-	13857.9	1519.03	1384.19	1385.79	protein_coding	ensembl_havana	0.0979788	0.999951	1.0642	0.0897746	1.0642	1428.16	1342	-1.01154	1.1456
Bace2	Bace2	16	97356742	97442937	86195	+	929.128	140.286	90.3164	92.9128	protein_coding	ensembl_havana	0.0980217	0.999951	0.7943	-0.332245	-1.25897	82.1912	103.476	-1.65385	1.04343
Wnt9b	Wnt9b	11	103727364	103749822	22458	-	310.838	97.9581	22.2629	31.0838	protein_coding	ensembl_havana	0.0981221	0.999951	0.448327	-1.15738	-2.23051	19.2447	42.9255	-5.77103	1.15996
Anapc2	Anapc2	2	25272478	25285916	13438	+	9750.63	1069.97	972.65	975.063	protein_coding	ensembl_havana	0.0982448	0.999951	0.922342	-0.116626	-1.0842	936.232	1015.06	-1.19323	1.0151
Arsj	Arsj	3	126363684	126440376	76692	+	97.7804	17.2002	9.133	9.77804	protein_coding	ensembl_havana	0.0983395	0.999951	1.61155	0.688449	1.61155	11.9113	7.39124	-1.09268	2.83779
Id1	Id1	2	152736251	152737411	1160	+	5660.44	703.569	559.073	566.044	protein_coding	ensembl_havana	0.0984294	0.999951	0.861214	-0.215557	-1.16115	524.388	608.894	-1.38628	1.02819
Slc4a2	Slc4a2	5	24423837	24440951	17114	+	8558.74	1037.53	851.934	855.874	protein_coding	ensembl_havana	0.0985306	0.999951	0.904869	-0.14422	-1.10513	812.53	897.954	-1.24429	1.01881
Rab20	Rab20	8	11453518	11478711	25193	-	3369.18	385.101	335.381	336.918	protein_coding	ensembl_havana	0.0986295	0.999951	1.11589	0.158197	1.11589	354.773	317.928	-1.02069	1.27098
Ripor2	Ripor2	13	24501525	24733817	232292	+	1699.25	300.233	162.436	169.925	protein_coding	ensembl_havana	0.0987275	0.999951	1.302	0.380733	1.302	192.343	147.729	-1.05062	1.78102
Gm6425	Gm6425	19	8588407	8589197	790	-	133.911	25.9034	12.0628	13.3911	processed_pseudogene	havana	0.0987549	0.999951	0.628218	-0.670663	-1.5918	10.3785	16.5206	-2.76422	1.09092
Nupr1	Nupr1	7	126623249	126630862	7613	-	769.607	230.988	66.2621	76.9607	protein_coding	ensembl_havana	0.0987829	0.999951	0.579722	-0.786567	-1.72497	56.4343	97.3472	-3.29541	1.10751
Ikbkg	Ikbkg	X	74393290	74453855	60565	+	8835.73	957.105	882.339	883.573	protein_coding	ensembl_havana	0.0988009	0.999951	1.07065	0.0984925	1.07065	913.951	853.638	-1.01287	1.16106
Exosc4	Exosc4	15	76327397	76330678	3281	+	2970.46	348.627	295.336	297.046	protein_coding	ensembl_havana	0.0994423	0.999951	0.888998	-0.169747	-1.12486	279.875	314.821	-1.29386	1.02256
Fuca1	Fuca1	4	135920735	135940312	19577	+	4607.89	500.888	459.562	460.789	protein_coding	ensembl_havana	0.0996922	0.999951	0.915367	-0.127578	-1.09246	440.642	481.384	-1.21374	1.01699
Kif13b	Kif13b	14	64647265	64809618	162353	+	6688.92	745.509	666.037	668.892	protein_coding	ensembl_havana	0.0997072	0.999951	0.906252	-0.142016	-1.10345	636.237	702.053	-1.24065	1.01893
Haus6	Haus6	4	86578855	86612056	33201	-	957.345	118.317	94.7165	95.7345	protein_coding	ensembl_havana	0.0997328	0.999951	0.845049	-0.242893	-1.18336	87.6037	103.667	-1.44602	1.03262
Fmod	Fmod	1	134037254	134048278	11024	+	2122.49	1156.15	73.9047	212.249	protein_coding	ensembl_havana	0.0997855	0.999951	0.262886	-1.92749	-3.80394	88.3532	336.09	-18.6719	1.29039
Sp2	Sp2	11	96953341	96982960	29619	-	3238.07	363.481	322.301	323.807	protein_coding	ensembl_havana	0.0998045	0.999951	0.89758	-0.155888	-1.11411	306.139	341.071	-1.2671	1.02084
Pi16	Pi16	17	29317680	29330594	12914	+	13922.6	2413.63	1333.75	1392.26	protein_coding	ensembl_havana	0.0998419	0.999951	0.741664	-0.431162	-1.34832	1185.8	1598.84	-1.92477	1.05875
Flna	Flna	X	74223461	74249821	26360	-	45736.2	9968.85	4304.67	4573.62	protein_coding	ensembl_havana	0.0998708	0.999951	0.706517	-0.501203	-1.41539	3787	5360.1	-2.14087	1.06865
Aasdhppt	Aasdhppt	9	4294793	4309472	14679	-	3454.83	412.804	343.87	345.483	protein_coding	ensembl_havana	0.0999327	0.999951	1.11533	0.157468	1.11533	364.04	326.397	-1.0211	1.27021
9930111J21Rik1	9930111J21Rik1	11	48946150	48979399	33249	-	1660.9	204.259	164.717	166.09	protein_coding	ensembl_havana	0.0999912	0.999951	1.15279	0.20513	1.15279	178.046	154.448	-1.02761	1.36562
Ugcg	Ugcg	4	59189257	59222834	33577	+	2497.87	279.314	248.589	249.787	protein_coding	ensembl_havana	0.100055	0.999951	1.11959	0.162976	1.11959	263.843	235.659	-1.0219	1.28094
Pcdhga7	Pcdhga7	18	37714764	37841874	127110	+	1392.1	181.228	138.061	139.21	protein_coding	havana	0.100104	0.999951	1.15617	0.209352	1.15617	149.221	129.065	-1.02824	1.37448
Abraxas2	Abraxas2	7	132859225	132885112	25887	+	3735.22	432.396	372.697	373.522	protein_coding	ensembl_havana	0.10012	0.999951	1.09201	0.126986	1.09201	389.814	356.969	-1.01704	1.21281
Trim16	Trim16	11	62820231	62850809	30578	+	2070.91	301.255	203.731	207.091	protein_coding	ensembl_havana	0.100185	0.999951	1.1885	0.249146	1.1885	224.729	189.085	-1.03375	1.46022
Prx	Prx	7	27497388	27520215	22827	+	373.63	54.4212	36.6847	37.363	protein_coding	ensembl_havana	0.100196	0.999951	0.786135	-0.347151	-1.27205	32.8659	41.8069	-1.69472	1.04735
Epor	Epor	9	21958897	21963507	4610	-	718.366	116.002	66.7461	71.8366	protein_coding	ensembl_havana	0.100236	0.999951	0.718514	-0.476912	-1.39176	60.2596	83.867	-2.0642	1.06567
Jade1	Jade1	3	41555731	41616865	61134	+	6812.6	789.534	678.511	681.26	protein_coding	ensembl_havana	0.100308	0.999951	1.10156	0.139545	1.10156	713.496	647.715	-1.01881	1.23625
Dlc1	Dlc1	8	36567751	36953144	385393	-	25439.6	3060.43	2534.15	2543.96	protein_coding	ensembl_havana	0.100344	0.999951	1.09508	0.131043	1.09508	2658.86	2427.99	-1.01767	1.2204
Adam33	Adam33	2	131050591	131063815	13224	-	193.328	38.6995	17.9062	19.3328	protein_coding	ensembl_havana	0.100362	0.999951	0.677452	-0.561809	-1.47612	15.575	22.9906	-2.34886	1.07799
Ppp1r10	Ppp1r10	17	35916434	35932284	15850	+	7920.49	1193.61	776.067	792.049	protein_coding	ensembl_havana	0.100381	0.999951	1.19672	0.259085	1.19672	862.584	720.791	-1.03525	1.48262
Med19	Med19	2	84678402	84688216	9814	+	1973.94	233.453	196.449	197.394	protein_coding	ensembl_havana	0.100409	0.999951	1.12549	0.170553	1.12549	208.865	185.577	-1.02308	1.29596
Hcar1	Hcar1	5	123876736	123880021	3285	-	74.9203	14.7548	6.2818	7.49203	protein_coding	ensembl_havana	0.100439	0.999951	0.561489	-0.832671	-1.78098	5.42521	9.66219	-3.54588	1.11791
Gemin2	Gemin2	12	59013393	59028471	15078	+	618.73	75.7045	61.1887	61.873	protein_coding	ensembl_havana	0.100672	0.999951	0.825986	-0.275811	-1.21067	55.7805	67.532	-1.5211	1.03777
Dll1	Dll1	17	15367354	15376873	9519	-	1027.66	122.704	102.002	102.766	protein_coding	ensembl_havana	0.100702	0.999951	1.16332	0.218254	1.16332	110.639	95.1055	-1.02979	1.39364
Smndc1	Smndc1	19	53379390	53390579	11189	-	3095.34	383.452	308.206	309.534	protein_coding	ensembl_havana	0.100712	0.999951	1.11329	0.154829	1.11329	326.203	293.008	-1.02105	1.2655
Senp3	Senp3	11	69673115	69682085	8970	-	6332.58	662.728	632.863	633.258	protein_coding	ensembl_havana	0.100738	0.999951	0.937918	-0.092466	-1.06619	612.778	653.339	-1.151	1.01252
Kpnb1	Kpnb1	11	97159714	97187882	28168	-	30410.4	3193.88	3039.67	3041.04	protein_coding	ensembl_havana	0.100985	0.999951	1.04574	0.0645274	1.04574	3109.23	2973.23	-1.00876	1.10316
Slirp	Slirp	12	87443896	87452207	8311	+	3806.68	453.025	379.271	380.668	protein_coding	ensembl_havana	0.101103	0.999951	1.10423	0.143038	1.10423	398.927	361.273	-1.01957	1.24318
Itgb4	Itgb4	11	115974709	116008413	33704	+	748.994	123.355	70.169	74.8994	protein_coding	ensembl_havana	0.101197	0.999951	0.727994	-0.458002	-1.37364	63.1561	86.7536	-2.00787	1.06412
Neat1	Neat1	19	5824708	5845479	20771	-	74602.9	10213.7	7316.73	7460.29	lincRNA	havana	0.101369	0.999951	0.841261	-0.249374	-1.18869	6817.76	8104.21	-1.46177	1.03453
Sfrp2	Sfrp2	3	83766321	83774317	7996	+	374.394	106.424	28.9954	37.4394	protein_coding	ensembl_havana	0.101395	0.999951	0.49649	-1.01016	-2.01414	24.8253	50.0015	-4.65503	1.14748
Prkca	Prkca	11	107933387	108343929	410542	-	5550.65	734.88	550.169	555.065	protein_coding	ensembl_havana	0.101609	0.999951	1.13889	0.187622	1.13889	590.328	518.338	-1.02598	1.33076
Bcl6	Bcl6	16	23965052	23988853	23801	-	5370.86	904.601	515.979	537.086	protein_coding	ensembl_havana	0.101611	0.999951	0.786969	-0.345622	-1.2707	472.986	601.023	-1.6928	1.04838
Rhoq	Rhoq	17	86963082	87000070	36988	+	23873.6	2593.99	2384.13	2387.36	protein_coding	ensembl_havana	0.101703	0.999951	1.06408	0.0896106	1.06408	2460.96	2312.75	-1.01235	1.14625
Lrch3	Lrch3	16	32914100	33015648	101548	+	6088.43	649.794	608.105	608.843	protein_coding	ensembl_havana	0.101771	0.999951	0.931747	-0.10199	-1.07325	586.817	629.803	-1.16809	1.01408
Lrrc4	Lrrc4	6	28661831	28831748	169917	-	162.181	24.7772	14.2628	16.2181	protein_coding	ensembl_havana	0.101795	0.999951	0.625596	-0.676698	-1.59848	12.5153	20.0054	-2.80363	1.09725
Fam162a	Fam162a	16	36043761	36071595	27834	-	10753.8	1202.74	1072.58	1075.38	protein_coding	ensembl_havana	0.101856	0.999951	1.08376	0.116042	1.08376	1118.27	1031.84	-1.01606	1.19339
Tuft1	Tuft1	3	94612757	94658873	46116	-	152.099	27.318	14.2229	15.2099	protein_coding	ensembl_havana	0.101902	0.999951	1.49256	0.577787	1.49256	18.2695	12.2404	-1.08263	2.41181
Insr	Insr	8	3122061	3279618	157557	-	35891.5	4438.95	3568.21	3589.15	protein_coding	ensembl_havana	0.10193	0.999951	1.11191	0.153037	1.11191	3779.19	3398.83	-1.02126	1.26263
Vasn	Vasn	16	4639941	4650803	10862	+	3240.04	544.212	312.513	324.004	protein_coding	ensembl_havana	0.10198	0.999951	0.792985	-0.334634	-1.26106	286.37	361.129	-1.6652	1.04712
Psma1	Psma1	7	114264606	114276119	11513	-	14206.2	1526.76	1418.03	1420.62	protein_coding	ensembl_havana	0.102021	0.999951	1.07293	0.101558	1.07293	1470.12	1370.19	-1.01408	1.16739
Lrrc47	Lrrc47	4	154011731	154021514	9783	+	6847.09	776.523	682.764	684.709	protein_coding	ensembl_havana	0.102028	0.999951	0.917303	-0.12453	-1.09015	655.585	714.688	-1.20899	1.0173
Ranbp2	Ranbp2	10	58446920	58494357	47437	+	18680.5	2128.19	1864.6	1868.05	protein_coding	ensembl_havana	0.102137	0.999951	1.07215	0.100507	1.07215	1932.27	1802.24	-1.01396	1.16556
Fam111a	Fam111a	19	12545740	12589769	44029	+	920.7	144.922	88.3287	92.07	protein_coding	ensembl_havana	0.102163	0.999951	1.29946	0.377917	1.29946	103.782	79.8649	-1.05355	1.77904
Tmem41a	Tmem41a	16	21934326	21947553	13227	-	2076.76	258.404	203.361	207.676	protein_coding	ensembl_havana	0.102327	0.999951	0.828997	-0.270561	-1.20628	188.414	227.28	-1.51064	1.03817
Ccn2	Ccn2	10	24595442	24598684	3242	+	12407.5	2593.15	1160.6	1240.75	protein_coding	ensembl_havana	0.102398	0.999951	0.695963	-0.522917	-1.43686	1018.33	1463.19	-2.21976	1.07517
Klhl29	Klhl29	12	5077472	5375683	298211	-	204.501	38.6995	18.8697	20.4501	protein_coding	ensembl_havana	0.102423	0.999951	0.675773	-0.56539	-1.47979	16.5156	24.4395	-2.36837	1.08156
Brd4	Brd4	17	32196274	32284723	88449	-	10233.9	1127.12	1021.88	1023.39	protein_coding	ensembl_havana	0.102445	0.999951	0.93435	-0.0979656	-1.07026	988.686	1058.15	-1.16114	1.01368
Slc1a3	Slc1a3	15	8634124	8710765	76641	-	328.557	50.7931	31.448	32.8557	protein_coding	ensembl_havana	0.102449	0.999951	0.740977	-0.4325	-1.34957	27.8631	37.6032	-1.93397	1.06184
Rrn3	Rrn3	16	13780708	13814840	34132	+	9433.35	1116.01	941.251	943.335	protein_coding	ensembl_havana	0.102554	0.999951	1.07962	0.110519	1.07962	978.971	906.776	-1.01548	1.18361
Mzt1	Mzt1	14	99034544	99046135	11591	-	4180.64	460.358	417.149	418.064	protein_coding	ensembl_havana	0.102626	0.999951	1.08865	0.122534	1.08865	435.812	400.324	-1.0172	1.20553
Fxyd5	Fxyd5	7	31032722	31042482	9760	-	2391.52	430.532	230.52	239.152	protein_coding	ensembl_havana	0.102727	0.999951	0.789436	-0.341105	-1.26673	210.906	267.16	-1.68275	1.0487
Gm13871	Gm13871	4	73901907	73905954	4047	-	629.862	76.6129	61.5514	62.9862	protein_coding	ensembl_havana	0.102805	0.999951	1.24292	0.313738	1.24292	69.7012	56.0784	-1.04477	1.61403
Rasgef1a	Rasgef1a	6	118011438	118091547	80109	+	128.891	20.5591	11.9411	12.8891	protein_coding	ensembl_havana	0.102859	0.999951	0.652146	-0.616733	-1.5334	10.171	15.5962	-2.56293	1.09
Usf1	Usf1	1	171411313	171419143	7830	+	5081.28	535.926	507.64	508.128	protein_coding	ensembl_havana	0.102901	0.999951	0.931011	-0.103129	-1.0741	489.794	526.088	-1.17045	1.01453
Srp19	Srp19	18	34330847	34336600	5753	+	2890.03	343.477	286.994	289.003	protein_coding	ensembl_havana	0.102956	0.999951	1.13056	0.177034	1.13056	306.485	271.092	-1.02509	1.31023
Sgpp1	Sgpp1	12	75714249	75735730	21481	-	3312.52	394.827	329.708	331.252	protein_coding	ensembl_havana	0.102987	0.999951	1.11401	0.15576	1.11401	348.209	312.573	-1.02205	1.26838
Numbl	Numbl	7	27258433	27282145	23712	+	1433.21	228.312	138.941	143.321	protein_coding	ensembl_havana	0.103074	0.999951	0.79607	-0.329033	-1.25617	127.314	159.928	-1.65249	1.04723
Lrrc3	Lrrc3	10	77897575	77902537	4962	-	304.41	48.3744	29.1162	30.441	protein_coding	ensembl_havana	0.103285	0.999951	0.736089	-0.442047	-1.35853	25.6759	34.8815	-1.96409	1.0642
Gm11787	Gm11787	4	3496978	3516516	19538	-	72.4805	14.8721	6.47855	7.24805	unprocessed_pseudogene	havana	0.103316	0.999951	1.74708	0.804942	1.74708	9.27777	5.31046	-1.12004	3.41867
Coa7	Coa7	4	108328140	108341545	13405	+	3675.03	427.919	366.323	367.503	protein_coding	ensembl_havana	0.10343	0.999951	1.10025	0.137831	1.10025	384.465	349.434	-1.01964	1.23432
Phka2	Phka2	X	160502166	160598879	96713	+	3927.05	469.503	390.863	392.705	protein_coding	ensembl_havana	0.103433	0.999951	1.11136	0.152329	1.11136	413.71	372.255	-1.02173	1.26196
Gpr182	Gpr182	10	127747276	127751733	4457	-	1467.77	191.079	143.762	146.777	protein_coding	ensembl_havana	0.103515	0.999951	0.827702	-0.272817	-1.20816	132.981	160.663	-1.51704	1.03931
Ciz1	Ciz1	2	32352327	32380971	28644	+	6690.01	734.815	667.795	669.001	protein_coding	ensembl_havana	0.103559	0.999951	0.927128	-0.109159	-1.0786	643.58	694.165	-1.18148	1.01556
Cxcr4	Cxcr4	1	128588199	128592294	4095	-	879.325	128.946	85.9738	87.9325	protein_coding	ensembl_havana	0.103571	0.999951	1.23126	0.30013	1.23126	96.9929	78.7756	-1.04337	1.58174
Xiap	Xiap	X	42059679	42109657	49978	+	7918.47	878.22	788.935	791.847	protein_coding	ensembl_havana	0.103595	0.999951	1.0972	0.133833	1.0972	827.881	754.536	-1.01912	1.22688
Ace	Ace	11	105967945	105989965	22020	+	20439.8	2865.53	2004.54	2043.98	protein_coding	ensembl_havana	0.103607	0.999951	0.840941	-0.249924	-1.18914	1867.71	2220.97	-1.46498	1.03601
Slc25a10	Slc25a10	11	120491840	120499188	7348	+	2593.68	290.997	258.689	259.368	protein_coding	ensembl_havana	0.103648	0.999951	0.906417	-0.141753	-1.10325	246.955	272.452	-1.24183	1.02028
Alg10b	Alg10b	15	90224311	90233472	9161	+	6856.39	745.154	684.682	685.639	protein_coding	ensembl_havana	0.103675	0.999951	1.0731	0.101781	1.0731	708.987	660.692	-1.01453	1.16827
Hnrnpu	Hnrnpu	1	178321108	178337798	16690	-	27213.5	3170.16	2714.31	2721.35	protein_coding	ensembl_havana	0.103676	0.999951	1.08032	0.111459	1.08032	2825.77	2615.68	-1.01592	1.18567
Gm49278	Gm49278	15	28504755	28505192	437	-	61.1921	15.1767	5.29494	6.11921	processed_pseudogene	havana	0.103711	0.999951	1.87532	0.907134	1.87532	7.93987	4.23388	-1.13726	3.99954
Ccm2l	Ccm2l	2	153065955	153081736	15781	+	2983.91	341.095	296.712	298.391	protein_coding	ensembl_havana	0.103722	0.999951	0.892081	-0.164753	-1.12097	281.561	315.623	-1.28629	1.02364
9130401M01Rik	9130401M01Rik	15	58022259	58034326	12067	-	1891.98	223.352	188.555	189.198	protein_coding	ensembl_havana	0.104098	0.999951	0.892736	-0.163695	-1.12015	178.669	200.136	-1.2844	1.02364
Trim17	Trim17	11	58954685	58973099	18414	+	72.2724	13.4137	5.78816	7.22724	protein_coding	ensembl_havana	0.104222	0.999951	1.8655	0.899564	1.8655	9.39227	5.03471	-1.1373	3.95793
Pcdhb5	Pcdhb5	18	37320381	37323916	3535	+	218.94	33.0924	20.9649	21.894	protein_coding	ensembl_havana	0.104228	0.999951	1.38905	0.474094	1.38905	25.4025	18.2877	-1.07017	2.06483
Galnt15	Galnt15	14	32028989	32062198	33209	+	13451.3	1498.4	1338.75	1345.13	protein_coding	ensembl_havana	0.104263	0.999951	0.906439	-0.141719	-1.10322	1279.08	1411.11	-1.24203	1.02049
Gm12504	Gm12504	4	44121893	44124124	2231	+	113.914	16.1503	10.9527	11.3914	transcribed_processed_pseudogene	ensembl_havana	0.104354	0.999951	0.664927	-0.588731	-1.50392	9.06606	13.6347	-2.46095	1.08805
Panx2	Panx2	15	89059734	89073568	13834	+	244.766	40.4711	23.2886	24.4766	protein_coding	ensembl_havana	0.104365	0.999951	1.395	0.480265	1.395	28.5033	20.4324	-1.07128	2.08474
Hibch	Hibch	1	52844929	52920987	76058	+	14556.9	1567.11	1452.94	1455.69	protein_coding	ensembl_havana	0.104504	0.999951	1.07309	0.101777	1.07309	1507.02	1404.37	-1.01473	1.1685
Zzz3	Zzz3	3	152395473	152462827	67354	+	5873.78	678.508	585.8	587.378	protein_coding	ensembl_havana	0.104519	0.999951	1.08881	0.122753	1.08881	611.709	561.814	-1.0178	1.20661
Gm42829	Gm42829	5	122408490	122411075	2585	+	79.1396	12.0936	7.16569	7.91396	sense_intronic	havana	0.104529	0.999951	0.601657	-0.732987	-1.66208	5.95803	9.90269	-3.0695	1.11113
Olfml2a	Olfml2a	2	38931978	38963754	31776	+	2800.11	538.165	262.831	280.011	protein_coding	ensembl_havana	0.104596	0.999951	0.703773	-0.506819	-1.42091	231.358	328.739	-2.17178	1.07567
Mpdu1	Mpdu1	11	69656697	69662643	5946	-	1622.76	188.081	161.324	162.276	protein_coding	ensembl_havana	0.104633	0.999951	0.88061	-0.183425	-1.13558	152.002	172.61	-1.32405	1.02677
Anpep	Anpep	7	79821803	79861060	39257	-	3464.21	552.676	336.911	346.421	protein_coding	ensembl_havana	0.104673	0.999951	0.813316	-0.298111	-1.22953	310.725	382.047	-1.57812	1.0439
Tubb3	Tubb3	8	123411424	123422016	10592	+	262.373	50.7931	24.3696	26.2373	protein_coding	ensembl_havana	0.104833	0.999951	0.691297	-0.532623	-1.44656	21.4187	30.9833	-2.25994	1.08
Zfp629	Zfp629	7	127607031	127615798	8767	-	7033.05	740.582	702.628	703.305	protein_coding	ensembl_havana	0.104843	0.999951	1.06818	0.0951513	1.06818	725.919	679.587	-1.01385	1.1568
Rgma	Rgma	7	73375509	73419900	44391	+	9966.69	1177.97	989.993	996.669	protein_coding	ensembl_havana	0.105034	0.999951	0.892466	-0.164131	-1.12049	939.781	1053.02	-1.28573	1.02408
Sorl1	Sorl1	9	41964720	42124298	159578	-	3246.03	585.33	309.801	324.603	protein_coding	ensembl_havana	0.105219	0.999951	0.773716	-0.370124	-1.29246	283.185	366.006	-1.76285	1.0553
Gm4217	Gm4217	15	84866317	84867319	1002	+	469.616	55.8463	46.3213	46.9616	processed_pseudogene	havana	0.105425	0.999951	0.808933	-0.305907	-1.2362	41.9689	51.8818	-1.59794	1.04565
Zfp395	Zfp395	14	65358389	65398931	40542	+	3402.81	383.569	338.386	340.281	protein_coding	ensembl_havana	0.105503	0.999951	0.89334	-0.162718	-1.11939	321.127	359.468	-1.28319	1.02406
Zfp81	Zfp81	17	33329342	33358879	29537	-	865.109	111.83	85.4668	86.5109	protein_coding	ensembl_havana	0.105567	0.999951	1.18893	0.249664	1.18893	93.8207	78.9118	-1.03719	1.46613
Mcts2	Mcts2	2	152687035	152687947	912	+	873.169	100.418	86.9865	87.3169	protein_coding	ensembl_havana	0.105567	0.999951	1.15849	0.212251	1.15849	93.6639	80.8496	-1.03153	1.38443
Git2	Git2	5	114727407	114775518	48111	-	7299.68	809.533	728.589	729.968	protein_coding	ensembl_havana	0.10579	0.999951	0.928092	-0.107661	-1.07748	703.26	757.748	-1.17946	1.01593
G3bp2	G3bp2	5	92052146	92083720	31574	-	9990.81	1072.65	997.731	999.081	protein_coding	ensembl_havana	0.105828	0.999951	1.06846	0.0955379	1.06846	1031.28	965.203	-1.01413	1.15775
Hdac9	Hdac9	12	34047580	34917096	869516	-	3314.59	392.712	329.53	331.459	protein_coding	ensembl_havana	0.105837	0.999951	1.12206	0.166146	1.12206	349.878	311.818	-1.02471	1.29012
Neurl3	Neurl3	1	36264597	36274680	10083	-	702.46	105.888	68.0109	70.246	protein_coding	ensembl_havana	0.105885	0.999951	1.27743	0.353245	1.27743	78.52	61.4671	-1.05331	1.71883
Rnase4	Rnase4	14	51091077	51106152	15075	+	9881.78	1361.74	971.622	988.178	protein_coding	ensembl_havana	0.105922	0.999951	0.849316	-0.235626	-1.17742	907.642	1068.67	-1.43521	1.03527
Adamtsl4	Adamtsl4	3	95676201	95687918	11717	-	13912.9	1585.75	1372.19	1391.29	protein_coding	ensembl_havana	0.10602	0.999951	0.86165	-0.214827	-1.16056	1288.15	1494.98	-1.39023	1.03216
Tcirg1	Tcirg1	19	3896050	3907134	11084	-	2461.23	292.767	244.069	246.123	protein_coding	ensembl_havana	0.106036	0.999951	0.8755	-0.191821	-1.1422	230.014	262.723	-1.34204	1.02868
Tmem87b	Tmem87b	2	128818118	128854262	36144	+	4476.32	532.524	445.671	447.632	protein_coding	ensembl_havana	0.106078	0.999951	1.10676	0.146337	1.10676	470.235	424.877	-1.02182	1.25164
Rc3h2	Rc3h2	2	37370069	37422904	52835	-	4390.52	535.184	436.743	439.052	protein_coding	ensembl_havana	0.106106	0.999951	1.11415	0.155941	1.11415	461.913	414.589	-1.02328	1.27022
Stx1b	Stx1b	7	127803900	127824550	20650	-	246.871	53.2118	23.0412	24.6871	protein_coding	ensembl_havana	0.106232	0.999951	0.692717	-0.529662	-1.44359	20.1084	29.0283	-2.25373	1.08147
Gm6363	Gm6363	16	94242274	94243348	1074	-	390.769	52.9178	38.2894	39.0769	processed_pseudogene	havana	0.106257	0.999951	1.27256	0.347733	1.27256	43.7889	34.4101	-1.05279	1.70489
Timm21	Timm21	18	84946191	84951525	5334	-	5190.17	587.011	517.371	519.017	protein_coding	ensembl_havana	0.106339	0.999951	1.09498	0.130908	1.09498	542.032	495.014	-1.01958	1.22246
Ebf2	Ebf2	14	67233292	67430919	197627	+	2024.51	240.803	199.803	202.451	protein_coding	ensembl_havana	0.106346	0.999951	0.854257	-0.227258	-1.17061	186.614	218.451	-1.41724	1.03424
Fbxl20	Fbxl20	11	98082556	98150404	67848	-	7256.18	812.69	723.726	725.618	protein_coding	ensembl_havana	0.106404	0.999951	0.921375	-0.11814	-1.08533	695.647	755.01	-1.19877	1.01767
Cic	Cic	7	25267704	25294160	26456	+	16898.2	1933.78	1683.89	1689.82	protein_coding	ensembl_havana	0.106411	0.999951	0.916657	-0.125546	-1.09092	1616.71	1763.7	-1.21247	1.01879
Opa3	Opa3	7	19228334	19256544	28210	+	24316.1	2574.21	2429.38	2431.61	protein_coding	ensembl_havana	0.106497	0.999951	1.05599	0.0785971	1.05599	2497.08	2364.68	-1.01174	1.12821
Gm11410	Gm11410	4	80003989	80005132	1143	+	2896.18	369.722	277.232	289.618	processed_pseudogene	havana	0.106518	0.999951	1.28249	0.358952	1.28249	325.004	253.416	-1.05477	1.73488
Lox	Lox	18	52516067	52529868	13801	-	723.909	165.682	66.0728	72.3909	protein_coding	ensembl_havana	0.106615	0.999951	0.695858	-0.523134	-1.43707	59.2757	85.1836	-2.23235	1.08095
Zdhhc17	Zdhhc17	10	110941780	111010141	68361	-	4249.77	488.4	423.311	424.977	protein_coding	ensembl_havana	0.10668	0.999951	1.10341	0.141971	1.10341	445.235	403.508	-1.02137	1.24354
Pyroxd1	Pyroxd1	6	142345654	142363258	17604	+	1859.37	222.101	184.911	185.937	protein_coding	ensembl_havana	0.106818	0.999951	1.12858	0.174511	1.12858	197.265	174.79	-1.02639	1.30731
Hscb	Hscb	5	110829070	110839778	10708	-	1398.19	170.99	139.037	139.819	protein_coding	ensembl_havana	0.106984	0.999951	1.14001	0.189047	1.14001	149.175	130.854	-1.0287	1.33692
Vim	Vim	2	13573927	13582827	8900	+	44262.3	8402.35	4182.62	4426.23	protein_coding	ensembl_havana	0.107067	0.999951	0.710202	-0.493699	-1.40805	3676.19	5176.26	-2.13487	1.0768
Clk3	Clk3	9	57750624	57765861	15237	-	6479.72	726.276	646.257	647.972	protein_coding	ensembl_havana	0.107263	0.999951	0.920416	-0.119643	-1.08647	620.705	674.375	-1.20183	1.01815
Ing4	Ing4	6	125039760	125049266	9506	+	3867.38	418.552	386.189	386.738	protein_coding	ensembl_havana	0.107316	0.999951	0.923328	-0.115084	-1.08304	371.54	402.392	-1.19346	1.01747
4833418N02Rik	4833418N02Rik	17	87274886	87282815	7929	-	157.885	21.1973	15.3684	15.7885	processed_transcript	havana	0.107496	0.999951	0.712803	-0.488424	-1.40291	13.1848	18.4971	-2.11871	1.07649
Nbn	Nbn	4	15957925	15992590	34665	+	3795.79	437.433	378.206	379.579	protein_coding	ensembl_havana	0.107649	0.999951	1.10306	0.141507	1.10306	397.865	360.693	-1.02164	1.24306
Pja2	Pja2	17	64281005	64331917	50912	-	27960.1	3008.56	2794.23	2796.01	protein_coding	ensembl_havana	0.107653	0.999951	1.04983	0.0701578	1.04983	2864.81	2728.82	-1.01067	1.11391
Brsk1	Brsk1	7	4690604	4715998	25394	+	245.933	36.2808	23.6044	24.5933	protein_coding	ensembl_havana	0.107822	0.999951	0.730866	-0.452322	-1.36824	20.8367	28.5096	-2.00504	1.07102
Ring1	Ring1	17	34020792	34024681	3889	-	2483.58	299.342	246.01	248.358	protein_coding	ensembl_havana	0.107844	0.999951	0.86993	-0.201029	-1.14952	231.354	265.945	-1.36232	1.03097
Eef1akmt4	Eef1akmt4	16	20611593	20619012	7419	+	622.384	92.8792	61.0057	62.2384	protein_coding	ensembl_havana	0.107937	0.999951	0.805679	-0.311723	-1.24119	55.9087	69.3932	-1.61528	1.04851
Gm50194	Gm50194	19	43528312	43566030	37718	+	360.337	48.4281	33.7586	36.0337	lincRNA	havana	0.107964	0.999951	0.738209	-0.437899	-1.35463	30.7188	41.6126	-1.96135	1.06884
Igf2	Igf2	7	142650766	142666817	16051	-	5891.7	1091.16	546.716	589.17	protein_coding	ensembl_havana	0.107977	0.999951	0.684996	-0.545832	-1.45986	479.014	699.294	-2.31563	1.08654
Matn4	Matn4	2	164389393	164405161	15768	-	90.1682	20.5591	7.20138	9.01682	protein_coding	ensembl_havana	0.108081	0.999951	0.541557	-0.884816	-1.84653	6.29453	11.623	-3.90158	1.14427
Ahnak2	Ahnak2	12	112772194	112802658	30464	-	2929.71	584.121	266.86	292.971	protein_coding	ensembl_havana	0.108195	0.999951	0.655003	-0.610427	-1.52671	231.958	354.133	-2.55838	1.09762
Lyplal1	Lyplal1	1	186087731	186117311	29580	-	132.971	23.216	12.2556	13.2971	protein_coding	ensembl_havana	0.108211	0.999951	0.656964	-0.606114	-1.52215	10.6212	16.1672	-2.54151	1.09692
Unc119	Unc119	11	78343482	78349165	5683	+	710.291	104.46	69.4563	71.0291	protein_coding	ensembl_havana	0.108221	0.999951	0.807421	-0.308607	-1.23851	63.4834	78.6249	-1.6079	1.04823
Atp13a2	Atp13a2	4	140986873	141007331	20458	+	5685.86	643.081	566.934	568.586	protein_coding	ensembl_havana	0.108249	0.999951	0.917395	-0.124385	-1.09004	544.454	593.478	-1.21098	1.01918
Bcl6b	Bcl6b	11	70224128	70229799	5671	-	3133.2	531.761	301.331	313.32	protein_coding	ensembl_havana	0.108314	0.999951	1.26729	0.341749	1.26729	349.95	276.14	-1.05363	1.69216
Chmp2b	Chmp2b	16	65539128	65562727	23599	-	5290.8	579.749	528.106	529.08	protein_coding	ensembl_havana	0.108488	0.999951	1.08021	0.111318	1.08021	549.255	508.469	-1.01721	1.18694
Mrc2	Mrc2	11	105292643	105351140	58497	+	7043.33	921.013	695.771	704.333	protein_coding	ensembl_havana	0.108551	0.999951	0.865843	-0.207822	-1.15494	653.984	755.315	-1.37711	1.0324
mt-Nd4l	mt-Nd4l	M	9877	10174	297	+	426431	49336.9	42281.9	42643.1	protein_coding	insdc	0.108633	0.999951	1.12818	0.173992	1.12818	45210.8	40074.3	-1.02709	1.30726
Meis3	Meis3	7	16175090	16186505	11415	+	717.179	91.9114	70.8562	71.7179	protein_coding	ensembl_havana	0.108652	0.999951	0.836113	-0.258231	-1.19601	65.1674	77.941	-1.48835	1.04048
Gm5529	Gm5529	1	79922536	79923427	891	-	1846.68	218.791	183.583	184.668	processed_pseudogene	ensembl_havana	0.108832	0.999951	1.13166	0.17844	1.13166	196.306	173.467	-1.02788	1.31636
Akirin1	Akirin1	4	123734559	123750346	15787	-	5089.76	644.732	506.176	508.976	protein_coding	ensembl_havana	0.108866	0.999951	1.11373	0.155399	1.11373	535.618	480.923	-1.02425	1.27047
Hrob	Hrob	11	102248882	102265188	16306	+	64.2239	12.5523	5.63881	6.42239	protein_coding	ensembl_havana	0.108871	0.999951	1.79359	0.842847	1.79359	8.15102	4.54454	-1.13879	3.66344
Susd3	Susd3	13	49230690	49248707	18017	-	129.903	20.5591	12.0388	12.9903	protein_coding	ensembl_havana	0.108947	0.999951	0.662467	-0.59408	-1.50951	10.3712	15.6555	-2.49749	1.09606
Iqgap2	Iqgap2	13	95627174	95892484	265310	-	908.284	147.542	87.5888	90.8284	protein_coding	ensembl_havana	0.108959	0.999951	0.782558	-0.353731	-1.27786	79.708	101.856	-1.7246	1.05614
Per3	Per3	4	151003652	151044666	41014	-	6565.66	830.15	637.636	656.566	protein_coding	ensembl_havana	0.108997	0.999951	0.815726	-0.293843	-1.2259	590.207	723.536	-1.57264	1.04645
Azin2	Azin2	4	128930233	128962443	32210	-	298.325	41.1182	29.1424	29.8325	protein_coding	ensembl_havana	0.109158	0.999951	0.768717	-0.379475	-1.30087	25.964	33.7758	-1.79471	1.06054
Gm37090	Gm37090	4	156018556	156022661	4105	-	262.128	38.334	25.2913	26.2128	TEC	havana	0.109473	0.999951	0.745313	-0.424082	-1.34172	22.4294	30.0939	-1.92304	1.06823
Zfp131	Zfp131	13	119765187	119790890	25703	-	3432.77	399.392	342.362	343.277	protein_coding	ensembl_havana	0.109498	0.999951	1.09561	0.131728	1.09561	358.195	326.938	-1.02072	1.22522
Rab30	Rab30	7	92741603	92844536	102933	+	901.564	107.265	89.5914	90.1564	protein_coding	ensembl_havana	0.109558	0.999951	1.16374	0.218773	1.16374	96.649	83.05	-1.03468	1.40127
Rgs6	Rgs6	12	82588292	83162057	573765	+	3917.19	600.229	381.211	391.719	protein_coding	ensembl_havana	0.109571	0.999951	1.22426	0.291904	1.22426	430.744	351.841	-1.04655	1.56857
Tnfsf12	Tnfsf12	11	69686250	69695850	9600	-	2562.9	307.691	255.064	256.29	protein_coding	ensembl_havana	0.109637	0.999951	0.894966	-0.160096	-1.11736	242.593	271.064	-1.28008	1.0253
Tuba1c	Tuba1c	15	99029891	99038111	8220	+	8057.34	1196.47	794.324	805.734	protein_coding	ensembl_havana	0.109654	0.999951	1.16421	0.219346	1.16421	866.45	744.241	-1.03483	1.40258
Slc5a6	Slc5a6	5	31036036	31048925	12889	-	3504.88	442.228	347.892	350.488	protein_coding	ensembl_havana	0.109699	0.999951	0.885474	-0.175478	-1.12934	329.272	371.86	-1.31084	1.02779
Rps10-ps1	Rps10-ps1	3	95622278	95622773	495	+	1330.6	169.482	131.927	133.06	processed_pseudogene	ensembl_havana	0.109756	0.999951	0.865851	-0.207809	-1.15493	123.609	142.76	-1.37791	1.03302
Ulbp1	Ulbp1	10	7440362	7473639	33277	-	579.537	82.1605	56.0906	57.9537	protein_coding	ensembl_havana	0.109925	0.999951	1.27947	0.355542	1.27947	65.0015	50.8036	-1.0573	1.73084
Chmp6	Chmp6	11	119913441	119919549	6108	+	4365.44	465.134	436.038	436.544	protein_coding	ensembl_havana	0.109951	0.999951	0.928169	-0.107541	-1.07739	420.588	453.137	-1.18051	1.017
Gm17167	Gm17167	4	42206998	42235314	28316	+	176.914	33.3733	16.7753	17.6914	processed_transcript	havana	0.109978	0.999951	0.69272	-0.529656	-1.44358	14.311	20.6592	-2.26446	1.08663
D3Ertd751e	D3Ertd751e	3	41742611	41803321	60710	+	2919.41	342.335	290.796	291.941	protein_coding	ensembl_havana	0.109984	0.999951	1.10782	0.147723	1.10782	306.553	276.718	-1.02344	1.25604
Pde7a	Pde7a	3	19223108	19311323	88215	-	6334.34	789.849	626.89	633.434	protein_coding	ensembl_havana	0.110114	0.999951	0.874193	-0.193975	-1.14391	591.226	676.31	-1.34904	1.03096
Slc25a36	Slc25a36	9	97074961	97111158	36197	-	6681.76	857.381	664.755	668.176	protein_coding	ensembl_havana	0.110167	0.999951	1.10782	0.147722	1.10782	701.995	633.674	-1.02351	1.25611
Leo1	Leo1	9	75441524	75466433	24909	+	2047.37	326.359	200.243	204.737	protein_coding	ensembl_havana	0.110455	0.999951	1.21087	0.276038	1.21087	223.682	184.729	-1.04458	1.53155
Ap4m1	Ap4m1	5	138172002	138180430	8428	+	2250.58	274.031	223.721	225.058	protein_coding	ensembl_havana	0.110762	0.999951	0.888393	-0.170729	-1.12563	211.884	238.502	-1.30184	1.02747
Ublcp1	Ublcp1	11	44454571	44470499	15928	-	4859.46	543.787	484.539	485.946	protein_coding	ensembl_havana	0.110975	0.999951	1.09221	0.127245	1.09221	506.988	464.187	-1.02047	1.21733
Gadd45g	Gadd45g	13	51846678	51848469	1791	+	1787.83	228.626	176.192	178.783	protein_coding	ensembl_havana	0.110991	0.999951	0.85004	-0.234398	-1.17642	164.195	193.162	-1.4366	1.03804
Rtn4r	Rtn4r	16	18127642	18152409	24767	+	2045.68	365.692	196.381	204.568	protein_coding	ensembl_havana	0.111128	0.999951	1.27787	0.353745	1.27787	229.729	179.774	-1.05808	1.72781
Mllt6	Mllt6	11	97663414	97685464	22050	+	26620.5	2894.95	2657.17	2662.05	protein_coding	ensembl_havana	0.111145	0.999951	0.934897	-0.0971212	-1.06964	2572.49	2751.63	-1.162	1.01563
Atp2b3	Atp2b3	X	73503086	73571006	67920	+	99.9393	17.1168	9.36203	9.99393	protein_coding	ensembl_havana	0.111201	0.999951	1.56841	0.6493	1.56841	12.1579	7.75175	-1.10931	2.7288
Pcdhga2	Pcdhga2	18	37668953	37841871	172918	+	2202.35	297.497	217.96	220.235	protein_coding	havana	0.111401	0.999951	0.86751	-0.205047	-1.15272	204.816	236.096	-1.37316	1.03341
Ccdc184	Ccdc184	15	98167158	98170135	2977	+	145.278	25.1046	13.8373	14.5278	protein_coding	ensembl_havana	0.111531	0.999951	1.4481	0.534158	1.4481	17.2002	11.8778	-1.08955	2.28477
Pomp	Pomp	5	147860461	147876457	15996	+	10144.8	1122.54	1013.51	1014.48	protein_coding	ensembl_havana	0.111543	0.999951	1.06323	0.088456	1.06323	1045.74	983.545	-1.01431	1.14663
Sppl2b	Sppl2b	10	80855275	80868709	13434	+	3707.64	457.25	369.178	370.764	protein_coding	ensembl_havana	0.111754	0.999951	0.90408	-0.145478	-1.1061	351.914	389.251	-1.25246	1.02371
Ythdc2	Ythdc2	18	44827746	44889725	61979	+	2254.01	276.892	223.966	225.401	protein_coding	ensembl_havana	0.111771	0.999951	1.13099	0.177589	1.13099	239.341	211.62	-1.02903	1.31628
Ier2	Ier2	8	84661331	84662855	1524	-	2137.14	273.315	211.388	213.714	protein_coding	ensembl_havana	0.111818	0.999951	0.864498	-0.210065	-1.15674	197.776	228.776	-1.38415	1.03445
Rprd1a	Rprd1a	18	24484960	24530205	45245	-	12069.7	1306.16	1205.22	1206.97	protein_coding	ensembl_havana	0.111857	0.999951	1.06765	0.094436	1.06765	1246.25	1167.29	-1.01535	1.15737
Zmym2	Zmym2	14	56886653	56962702	76049	+	7108.47	774.562	709.368	710.847	protein_coding	ensembl_havana	0.111928	0.999951	1.07878	0.1094	1.07878	737.518	683.66	-1.01783	1.18451
Kif1a	Kif1a	1	93015464	93101952	86488	-	438.696	113.68	37.0627	43.8696	protein_coding	ensembl_havana	0.111945	0.999951	0.622021	-0.684964	-1.60766	33.6127	54.0378	-2.887	1.11701
Mob3c	Mob3c	4	115828092	115836186	8094	+	942.224	114.035	93.6159	94.2224	protein_coding	ensembl_havana	0.112222	0.999951	1.16129	0.215727	1.16129	101.195	87.1402	-1.03561	1.39662
Rbm28	Rbm28	6	29123576	29165007	41431	-	5014.44	541.489	500.812	501.444	protein_coding	ensembl_havana	0.112278	0.999951	0.929849	-0.104932	-1.07544	482.614	519.024	-1.17645	1.01718
Zfp51	Zfp51	17	21450374	21465588	15214	+	1349.68	163.035	133.955	134.968	protein_coding	ensembl_havana	0.112279	0.999951	1.14978	0.201356	1.14978	144.121	125.347	-1.03323	1.36592
Capn7	Capn7	14	31336638	31371987	35349	+	8771.2	932.391	875.546	877.12	protein_coding	ensembl_havana	0.112283	0.999951	1.07339	0.102176	1.07339	908.122	846.031	-1.01673	1.17144
Rhd	Rhd	4	134864536	134896173	31637	+	1337.22	164.531	132.229	133.722	protein_coding	ensembl_havana	0.112287	0.999951	0.855176	-0.225707	-1.16935	123.351	144.24	-1.41842	1.03733
Csnk1g1	Csnk1g1	9	65908924	66045016	136092	+	2044.36	233.3	203.57	204.436	protein_coding	ensembl_havana	0.11242	0.999951	1.11805	0.160986	1.11805	215.951	193.15	-1.02654	1.28321
Gm11732	Gm11732	11	117426178	117438867	12689	+	223.809	34.3194	21.519	22.3809	processed_transcript	havana	0.112479	0.999951	0.730187	-0.453662	-1.36951	18.9513	25.954	-2.01935	1.07666
Sec61g	Sec61g	11	16500530	16508485	7955	-	4215.31	463.468	420.753	421.531	protein_coding	ensembl_havana	0.112491	0.999951	1.08441	0.116916	1.08441	438.348	404.225	-1.01922	1.19856
Dct	Dct	14	118012790	118052245	39455	-	1707.29	304.415	159.4	170.729	protein_coding	ensembl_havana	0.112493	0.999951	0.738624	-0.437087	-1.35387	145.117	196.469	-1.96819	1.07378
Mat2a	Mat2a	6	72432799	72439559	6760	-	24070.6	2646.96	2402.15	2407.06	protein_coding	ensembl_havana	0.112766	0.999951	1.07237	0.100803	1.07237	2490.46	2322.39	-1.01662	1.16909
Cltc	Cltc	11	86694351	86757566	63215	-	39843.4	4554.18	3975.43	3984.34	protein_coding	ensembl_havana	0.112795	0.999951	1.07387	0.102819	1.07387	4125.81	3842.01	-1.01696	1.17275
Fut10	Fut10	8	31187331	31261739	74408	+	938.266	133.03	92.5367	93.8266	protein_coding	ensembl_havana	0.112863	0.999951	0.842015	-0.248083	-1.18763	85.7975	101.896	-1.46893	1.04146
Smim13	Smim13	13	41249844	41276578	26734	+	6713.05	775.961	669.303	671.305	protein_coding	ensembl_havana	0.112889	0.999951	1.08883	0.122779	1.08883	698.87	641.854	-1.02031	1.20963
Vta1	Vta1	10	14654755	14705561	50806	-	3189.74	377.393	317.868	318.974	protein_coding	ensembl_havana	0.113015	0.999951	1.10227	0.140483	1.10227	334.625	303.577	-1.02332	1.24334
Trnp1	Trnp1	4	133491100	133498551	7451	-	243.763	37.4902	23.7626	24.3763	protein_coding	ensembl_havana	0.113083	0.999951	0.754102	-0.407168	-1.32608	20.9109	27.7296	-1.88012	1.06917
Ccdc186	Ccdc186	19	56787481	56822191	34710	-	6096.83	653.862	609.077	609.683	protein_coding	ensembl_havana	0.113103	0.999951	1.06857	0.0956845	1.06857	630.105	589.67	-1.01585	1.15994
Rem1	Rem1	2	152626951	152635199	8248	+	892.592	119.592	88.4239	89.2592	protein_coding	ensembl_havana	0.113195	0.999951	0.848644	-0.236768	-1.17835	82.2781	96.9523	-1.44366	1.03972
Kdsr	Kdsr	1	106720459	106759728	39269	-	1190.61	149.961	118.101	119.061	protein_coding	ensembl_havana	0.113207	0.999951	0.865826	-0.207852	-1.15497	110.453	127.57	-1.38036	1.03479
Gm4070	Gm4070	7	105895139	105953968	58829	-	8534.81	1030.44	849.232	853.481	protein_coding	ensembl_havana	0.113305	0.999951	1.10527	0.144395	1.10527	896.894	811.473	-1.02408	1.25103
Gm5558	Gm5558	5	91806579	91807074	495	-	211.915	26.1018	20.7039	21.1915	processed_pseudogene	havana	0.113306	0.999951	1.342	0.424383	1.342	24.2411	18.0634	-1.07244	1.93141
Rnft2	Rnft2	5	118190736	118245117	54381	-	493.087	59.5542	48.8832	49.3087	protein_coding	ensembl_havana	0.11347	0.999951	0.825033	-0.277476	-1.21207	44.8121	54.3155	-1.53802	1.0469
Ghrl	Ghrl	6	113716119	113719881	3762	-	62.5339	10.8842	5.70691	6.25339	protein_coding	ensembl_havana	0.113617	0.999951	0.580746	-0.78402	-1.72192	4.59846	7.91819	-3.3759	1.13858
Wfs1	Wfs1	5	36966104	36989206	23102	-	35847	3858.97	3580.97	3584.7	protein_coding	ensembl_havana	0.113721	0.999951	0.946889	-0.0787334	-1.05609	3486.64	3682.21	-1.12998	1.01314
Tcf25	Tcf25	8	123373753	123403836	30083	+	35605.9	3743.84	3557.43	3560.59	protein_coding	ensembl_havana	0.113723	0.999951	0.949312	-0.0750463	-1.05339	3468.88	3654.1	-1.12353	1.01252
Gk	Gk	X	85701937	85776820	74883	-	4948.75	612.78	492.163	494.875	protein_coding	ensembl_havana	0.113728	0.999951	1.11189	0.153017	1.11189	520.493	468.115	-1.02569	1.26807
Pdlim3	Pdlim3	8	45885461	45919549	34088	+	2793.36	627.657	256.277	279.336	protein_coding	ensembl_havana	0.11383	0.999951	0.669844	-0.578103	-1.49289	224.038	334.463	-2.45323	1.10074
Fam49a	Fam49a	12	12262139	12380966	118827	+	1629.06	206.8	160.372	162.906	protein_coding	ensembl_havana	0.114087	0.999951	1.18182	0.241009	1.18182	176.175	149.071	-1.04098	1.45393
Nol4l	Nol4l	2	153407462	153529972	122510	-	1166.28	142.886	115.576	116.628	protein_coding	ensembl_havana	0.114158	0.999951	1.1602	0.214378	1.1602	125.538	108.204	-1.03641	1.39508
Dennd2d	Dennd2d	3	106482405	106503031	20626	+	77.0469	13.5148	7.02417	7.70469	protein_coding	ensembl_havana	0.114276	0.999951	0.597275	-0.743533	-1.67427	5.73058	9.59455	-3.17401	1.13229
Krr1	Krr1	10	111972664	111988433	15769	+	3541.41	381.152	353.679	354.141	protein_coding	ensembl_havana	0.114334	0.999951	1.08302	0.115055	1.08302	368.344	340.109	-1.01943	1.19571
Ypel3	Ypel3	7	126776955	126780515	3560	+	6544.49	758.055	649.647	654.449	protein_coding	ensembl_havana	0.114338	0.999951	0.890107	-0.167949	-1.12346	616.862	693.02	-1.29812	1.02849
Pgrmc1	Pgrmc1	X	36598206	36606080	7874	+	2808.09	331.365	279.297	280.809	protein_coding	ensembl_havana	0.1144	0.999951	0.895245	-0.159646	-1.11701	265.089	296.107	-1.28151	1.02708
Stx16	Stx16	2	174076308	174099772	23464	+	3975.4	424.007	396.543	397.54	protein_coding	ensembl_havana	0.114421	0.999951	0.917331	-0.124485	-1.09012	380.38	414.659	-1.21339	1.02106
Tmem170	Tmem170	8	111863038	111876751	13713	-	604.466	84.2993	59.5216	60.4466	protein_coding	ensembl_havana	0.114466	0.999951	1.21972	0.286555	1.21972	66.1878	54.2645	-1.04918	1.5609
Yipf3	Yipf3	17	46248080	46252538	4458	+	8315.98	891.501	830.642	831.598	protein_coding	ensembl_havana	0.114591	0.999951	0.937414	-0.0932413	-1.06676	804.979	858.722	-1.15594	1.01577
Vps29	Vps29	5	122354369	122364985	10616	+	4915.04	524.841	490.731	491.504	protein_coding	ensembl_havana	0.114591	0.999951	1.07784	0.108146	1.07784	510.049	473.213	-1.01832	1.18302
Actn1	Actn1	12	80167547	80260372	92825	-	7452.72	1703.89	699.072	745.272	protein_coding	ensembl_havana	0.114679	0.999951	0.707674	-0.498843	-1.41308	617.609	872.731	-2.17141	1.08745
D17H6S53E	D17H6S53E	17	35126373	35128856	2483	+	2512.93	288.194	250.739	251.293	protein_coding	ensembl_havana	0.114784	0.999951	1.09978	0.137216	1.09978	263.565	239.652	-1.02336	1.23777
Gm10125	Gm10125	18	5491503	5593506	102003	-	134.083	25.3966	12.2851	13.4083	processed_transcript	ensembl_havana	0.114802	0.999951	0.65568	-0.608936	-1.52513	10.5823	16.1395	-2.57713	1.10795
Naa25	Naa25	5	121397936	121444379	46443	+	6512.95	748.106	649.428	651.295	protein_coding	ensembl_havana	0.114802	0.999951	1.08727	0.120715	1.08727	678.544	624.079	-1.02053	1.20643
Rpl17-ps3	Rpl17-ps3	12	67510756	67511312	556	+	231.641	35.5436	22.1638	23.1641	processed_pseudogene	havana	0.115152	0.999951	0.729182	-0.455649	-1.3714	19.526	26.7779	-2.03144	1.08013
Zfp282	Zfp282	6	47877204	47908486	31282	+	1760.81	217.44	175.299	176.081	protein_coding	ensembl_havana	0.11524	0.999951	0.888465	-0.170613	-1.12554	166.168	187.028	-1.30398	1.02932
Stn1	Stn1	19	47501033	47537508	36475	-	3179.58	344.01	317.574	317.958	protein_coding	ensembl_havana	0.115419	0.999951	0.921325	-0.118218	-1.08539	305.068	331.119	-1.20197	1.02028
Mamdc4	Mamdc4	2	25563115	25574846	11731	-	177.325	27.8153	16.59	17.7325	protein_coding	ensembl_havana	0.115524	0.999951	0.68972	-0.535918	-1.44986	14.3174	20.7584	-2.30269	1.09542
Irf2bp2	Irf2bp2	8	126588296	126593987	5691	-	8508.4	1036.12	844.947	850.84	protein_coding	ensembl_havana	0.115625	0.999951	0.893013	-0.163247	-1.1198	803.116	899.333	-1.28931	1.02819
Gm10036	Gm10036	18	15832794	15833328	534	+	1530.54	189.829	152.131	153.054	processed_pseudogene	ensembl_havana	0.115722	0.999951	1.13597	0.183919	1.13597	162.958	143.453	-1.03186	1.33153
Vps9d1	Vps9d1	8	123242356	123254349	11993	-	7734.44	891.977	771.214	773.444	protein_coding	ensembl_havana	0.115988	0.999951	0.921136	-0.118513	-1.08562	742.083	805.616	-1.20271	1.02049
Tfeb	Tfeb	17	47737030	47792420	55390	+	6699.18	726.087	668.589	669.918	protein_coding	ensembl_havana	0.116047	0.999951	0.927228	-0.109004	-1.07848	645.001	695.622	-1.18505	1.01885
Gtf3c3	Gtf3c3	1	54396004	54438972	42968	-	2369.75	269.627	236.172	236.975	protein_coding	ensembl_havana	0.11606	0.999951	1.10814	0.148141	1.10814	249.239	224.916	-1.02571	1.25954
Gm28557	Gm28557	13	67069399	67108605	39206	-	366.518	53.5766	33.7351	36.6518	protein_coding	ensembl_havana	0.116087	0.999951	1.41136	0.497087	1.41136	43.0462	30.4998	-1.08893	2.16909
Rtn4ip1	Rtn4ip1	10	43901807	43957202	55395	+	14869.5	1642.05	1482.92	1486.95	protein_coding	ensembl_havana	0.11609	0.999951	1.08012	0.111195	1.08012	1544.46	1429.89	-1.01924	1.18911
Ptgs2	Ptgs2	1	150100031	150108228	8197	+	122.381	23.2971	10.9257	12.2381	protein_coding	ensembl_havana	0.116268	0.999951	0.622784	-0.683196	-1.60569	9.42612	15.1355	-2.89939	1.12456
Nrp2	Nrp2	1	62703285	62818696	115411	+	11296.2	1702.55	1094.83	1129.62	protein_coding	ensembl_havana	0.116418	0.999951	1.22843	0.296817	1.22843	1245.08	1013.55	-1.05243	1.58817
Trim13	Trim13	14	61598247	61605947	7700	+	737.146	87.8662	73.0464	73.7146	protein_coding	ensembl_havana	0.116549	0.999951	1.18516	0.245078	1.18516	79.6901	67.2401	-1.04318	1.46525
Col16a1	Col16a1	4	130047840	130099284	51444	+	2690.81	436.579	261.644	269.081	protein_coding	ensembl_havana	0.11655	0.999951	0.815576	-0.294108	-1.22613	241.757	296.425	-1.58162	1.05204
Dync1i2	Dync1i2	2	71211706	71263304	51598	+	10651.7	1140.67	1063.9	1065.17	protein_coding	ensembl_havana	0.116611	0.999951	1.06418	0.0897425	1.06418	1098.26	1032.02	-1.01561	1.15016
Ak2	Ak2	4	128991958	129011530	19572	+	5856.28	650.439	583.362	585.628	protein_coding	ensembl_havana	0.116637	0.999951	1.09703	0.133604	1.09703	612.491	558.317	-1.02334	1.23157
Frs3	Frs3	17	47689030	47704287	15257	+	1009.12	122.758	99.7766	100.912	protein_coding	ensembl_havana	0.116648	0.999951	0.849797	-0.234809	-1.17675	92.7652	109.162	-1.44206	1.04139
Rarres2	Rarres2	6	48569696	48572790	3094	-	4128.71	551.174	407.552	412.871	protein_coding	ensembl_havana	0.116662	0.999951	0.864724	-0.209688	-1.15644	382.906	442.808	-1.38668	1.03689
Dpp4	Dpp4	2	62330073	62412232	82159	-	331.535	49.4603	31.6713	33.1535	protein_coding	ensembl_havana	0.116772	0.999951	0.745391	-0.423931	-1.34158	28.2919	37.9558	-1.93681	1.0761
Prmt9	Prmt9	8	77549397	77581339	31942	+	2342.2	267.11	233.508	234.22	protein_coding	ensembl_havana	0.116813	0.999951	1.1063	0.145747	1.1063	246.154	222.502	-1.02555	1.25518
Eef2k	Eef2k	7	120842831	120907451	64620	+	10276.5	1235.49	1011.23	1027.65	protein_coding	ensembl_havana	0.116937	0.999951	0.856317	-0.223783	-1.16779	948.347	1107.47	-1.4177	1.03957
Plpp2	Plpp2	10	79526430	79533797	7367	-	332.818	45.9557	32.7808	33.2818	protein_coding	ensembl_havana	0.116971	0.999951	0.789839	-0.34037	-1.26608	29.221	36.9961	-1.70047	1.06083
Abhd8	Abhd8	8	71456705	71463656	6951	-	3859.56	438.076	382.625	385.956	protein_coding	ensembl_havana	0.117258	0.999951	0.880976	-0.182826	-1.1351	361.613	410.468	-1.33015	1.03235
C530005A16Rik	C530005A16Rik	4	116589733	116597631	7898	-	442.435	69.4902	43.4461	44.2435	processed_transcript	havana	0.117361	0.999951	1.25209	0.324334	1.25209	49.4433	39.4887	-1.0582	1.65896
Emc8	Emc8	8	120653914	120668574	14660	-	3466.77	402.717	345.825	346.677	protein_coding	ensembl_havana	0.117371	0.999951	0.916542	-0.125727	-1.09106	331.388	361.564	-1.2168	1.02217
Gm7729	Gm7729	18	27598644	27599757	1113	+	277.746	36.8398	26.9124	27.7746	unprocessed_pseudogene	havana	0.117371	0.999951	1.31646	0.39666	1.31646	31.6643	24.0527	-1.07164	1.85721
Zfp267	Zfp267	3	36151017	36170343	19326	+	1253.29	145.352	124.937	125.329	protein_coding	ensembl_havana	0.117424	0.999951	0.884451	-0.177145	-1.13064	117.806	133.197	-1.3185	1.03141
Usp28	Usp28	9	48985375	49042518	57143	+	29280.1	3931.15	2901.56	2928.01	protein_coding	ensembl_havana	0.117434	0.999951	1.13004	0.176369	1.13004	3106.08	2748.65	-1.03127	1.31691
Htr2a	Htr2a	14	74640840	74709495	68655	+	178.341	27.8153	17.0353	17.8341	protein_coding	ensembl_havana	0.117434	0.999951	0.709736	-0.494646	-1.40898	14.7138	20.7314	-2.16427	1.0902
Nfix	Nfix	8	84699876	84800345	100469	-	32508.2	3731.3	3241.39	3250.82	protein_coding	ensembl_havana	0.117463	0.999951	0.924714	-0.112921	-1.08142	3124.02	3378.36	-1.19275	1.01992
Yae1d1	Yae1d1	13	17981330	17993350	12020	-	9432.11	1059.42	940.433	943.211	protein_coding	ensembl_havana	0.117479	0.999951	1.08597	0.118986	1.08597	981.121	903.45	-1.021	1.2041
Rapgef3	Rapgef3	15	97744770	97767973	23203	-	7581.43	896.898	754.579	758.143	protein_coding	ensembl_havana	0.117489	0.999951	1.10286	0.141255	1.10286	795.366	721.182	-1.02499	1.2467
Dnm1	Dnm1	2	32308471	32353339	44868	-	1933.73	288.884	190.126	193.373	protein_coding	ensembl_havana	0.117558	0.999951	0.842164	-0.247827	-1.18742	177.253	210.474	-1.47241	1.04429
Ndufs5-ps	Ndufs5-ps	16	42955631	42955950	319	+	776.362	101.493	75.675	77.6362	processed_pseudogene	havana	0.117702	0.999951	1.23177	0.300738	1.23177	85.7565	69.6203	-1.05411	1.59936
Aplp1	Aplp1	7	30434982	30445536	10554	-	680.091	108.842	65.4765	68.0091	protein_coding	ensembl_havana	0.117711	0.999951	0.779045	-0.360221	-1.28362	59.5298	76.4137	-1.75505	1.06516
Lsm2	Lsm2	17	34981862	34985892	4030	+	907.509	110.284	90.0901	90.7509	protein_coding	ensembl_havana	0.11784	0.999951	1.16438	0.219566	1.16438	97.2995	83.5631	-1.0393	1.40906
Kdr	Kdr	5	75932827	75978459	45632	-	44930.5	7662.77	4368.85	4493.05	protein_coding	ensembl_havana	0.117922	0.999951	1.21406	0.279844	1.21406	4927.09	4058.34	-1.05041	1.54825
Ankrd50	Ankrd50	3	38449259	38484845	35586	-	13133.3	1428.62	1311.35	1313.33	protein_coding	ensembl_havana	0.117987	0.999951	1.06694	0.0934768	1.06694	1355.83	1270.76	-1.01658	1.15723
Cuta	Cuta	17	26933819	26939570	5751	-	5380.25	610.349	536.504	538.025	protein_coding	ensembl_havana	0.118259	0.999951	0.919014	-0.121841	-1.08812	515.117	560.51	-1.20975	1.02174
Nxpe3	Nxpe3	16	55839953	55895286	55333	-	275.126	37.3073	26.9746	27.5126	protein_coding	ensembl_havana	0.118267	0.999951	0.773183	-0.371119	-1.29336	24.01	31.0534	-1.78604	1.06772
Txndc5	Txndc5	13	38500079	38528825	28746	-	9888.75	1252.9	983.268	988.875	protein_coding	ensembl_havana	0.118428	0.999951	0.902093	-0.148651	-1.10853	937.785	1039.57	-1.26159	1.02665
Sp4	Sp4	12	118234933	118301441	66508	-	1522.87	202.234	151.224	152.287	protein_coding	ensembl_havana	0.118442	0.999951	1.14324	0.193128	1.14324	162.594	142.222	-1.03477	1.35244
Stk24	Stk24	14	121286343	121380012	93669	-	7522.72	924.305	749.945	752.272	protein_coding	ensembl_havana	0.118526	0.999951	1.08762	0.121174	1.08762	783.596	720.469	-1.0217	1.20859
Abhd13	Abhd13	8	9977707	9992156	14449	+	2808.82	335.91	279.602	280.882	protein_coding	ensembl_havana	0.118648	0.999951	1.11143	0.152412	1.11143	295.5	265.874	-1.02741	1.26913
Afg1l	Afg1l	10	42312585	42478566	165981	-	10504.1	1152.52	1048.46	1050.41	protein_coding	ensembl_havana	0.118681	0.999951	1.07183	0.100071	1.07183	1086.36	1013.56	-1.01792	1.1694
Nup98	Nup98	7	102119398	102210177	90779	-	8187.49	959.682	816.429	818.749	protein_coding	ensembl_havana	0.118731	0.999951	1.08445	0.116964	1.08445	852.252	785.884	-1.021	1.20072
Snhg11	Snhg11	2	158375638	158386152	10514	+	162.116	30.4083	14.0247	16.2116	protein_coding	ensembl_havana	0.118813	0.999951	0.620034	-0.689581	-1.61282	12.3615	19.9369	-2.94056	1.13047
Ncln	Ncln	10	81486249	81496393	10144	-	13527.6	1533.94	1349.22	1352.76	protein_coding	ensembl_havana	0.118827	0.999951	0.92574	-0.11132	-1.08022	1300.2	1404.5	-1.1902	1.02
Epm2aip1	Epm2aip1	9	111271929	111279094	7165	+	7034.35	767.939	701.985	703.435	protein_coding	ensembl_havana	0.118856	0.999951	1.07817	0.108585	1.07817	729.292	676.416	-1.01951	1.18513
Fmo1	Fmo1	1	162829561	162866611	37050	-	9676.61	1094.18	962.972	967.661	protein_coding	ensembl_havana	0.118881	0.999951	0.907554	-0.139944	-1.10186	921.531	1015.4	-1.24472	1.02522
Nqo2	Nqo2	13	33964687	33988444	23757	+	8390.47	996.601	835.537	839.047	protein_coding	ensembl_havana	0.119149	0.999951	1.0974	0.134085	1.0974	877.803	799.896	-1.02424	1.23347
5031434O11Rik	5031434O11Rik	3	51560035	51567118	7083	+	210.195	33.8621	19.3772	21.0195	processed_transcript	havana	0.11922	0.999951	0.686981	-0.541657	-1.45564	17.167	24.9891	-2.33438	1.1017
Podn	Podn	4	108014791	108096446	81655	-	3825.77	537.384	366.029	382.577	protein_coding	ensembl_havana	0.119302	0.999951	0.787552	-0.344552	-1.26976	337.504	428.548	-1.71485	1.06362
Ccdc47	Ccdc47	11	106197408	106216345	18937	-	20203.9	2136.79	2019.09	2020.39	protein_coding	ensembl_havana	0.119309	0.999951	1.05022	0.0706967	1.05022	2070.44	1971.43	-1.01274	1.11702
mt-Rnr1	mt-Rnr1	M	70	1025	955	+	181809	22200.4	18036.1	18180.9	Mt_rRNA	insdc	0.119323	0.999951	1.12171	0.165698	1.12171	19223.6	17137.8	-1.03011	1.29612
Eif4a2	Eif4a2	16	23107444	23114137	6693	+	47033.3	5089.42	4693.68	4703.33	protein_coding	ensembl_havana	0.119384	0.999951	1.07043	0.0981849	1.07043	4862.84	4542.9	-1.01775	1.16615
Gm9108	Gm9108	15	103586944	103588369	1425	-	11502.9	1276.3	1146.39	1150.29	processed_pseudogene	havana	0.119435	0.999951	1.08883	0.122777	1.08883	1198.81	1101.01	-1.02226	1.21194
Zfp870	Zfp870	17	32879219	32891643	12424	-	1482.32	166.297	147.894	148.232	protein_coding	ensembl_havana	0.119706	0.999951	1.11815	0.161119	1.11815	156.809	140.239	-1.02942	1.28705
Ndufaf4	Ndufaf4	4	24898083	24905002	6919	+	7237	891.209	716.588	723.7	protein_coding	ensembl_havana	0.119838	0.999951	1.13744	0.185788	1.13744	769.466	676.49	-1.03406	1.33783
Slc25a42	Slc25a42	8	70184340	70212306	27966	-	20849.5	2773.87	2067.98	2084.95	protein_coding	ensembl_havana	0.119903	0.999951	0.889903	-0.16828	-1.12372	1963.67	2206.61	-1.30167	1.03083
Gm45902	Gm45902	2	3504527	3512791	8264	-	245.758	31.202	24.2254	24.5758	protein_coding	ensembl_havana	0.120005	0.999951	1.29965	0.378122	1.29965	27.8214	21.4068	-1.0707	1.8085
Opa1	Opa1	16	29579334	29654885	75551	+	47166.8	5102.76	4711.29	4716.68	protein_coding	ensembl_havana	0.120013	0.999951	1.05659	0.0794158	1.05659	4847.45	4587.82	-1.01445	1.13252
Ccnd2	Ccnd2	6	127125162	127152194	27032	-	21099.7	2973.76	2080.97	2109.97	protein_coding	ensembl_havana	0.120176	0.999951	1.15547	0.208485	1.15547	2262.04	1957.67	-1.03847	1.38648
Lyn	Lyn	4	3678115	3813123	135008	+	3728.69	463.621	370.283	372.869	protein_coding	ensembl_havana	0.120217	0.999951	1.12383	0.168423	1.12383	394.066	350.646	-1.03098	1.30212
Aass	Aass	6	23072173	23132987	60814	-	105.734	19.3498	9.17679	10.5734	protein_coding	ensembl_havana	0.120233	0.999951	0.608938	-0.715632	-1.6422	8.02038	13.1711	-3.07021	1.13845
Gm15484	Gm15484	5	110118022	110118850	828	-	151.933	26.3208	14.1845	15.1933	processed_pseudogene	havana	0.12025	0.999951	1.47468	0.560403	1.47468	18.0676	12.2519	-1.1069	2.40716
Elk4	Elk4	1	132007607	132032613	25006	+	6141.51	668.695	613.051	614.151	protein_coding	ensembl_havana	0.120287	0.999951	1.07596	0.10562	1.07596	636.814	591.858	-1.01934	1.18007
Gm47484	Gm47484	12	84313854	84317077	3223	-	197.903	28.2716	18.7921	19.7903	bidirectional_promoter_lncRNA	havana	0.120367	0.999951	1.40383	0.489366	1.40383	23.0016	16.3849	-1.09289	2.15379
Gxylt2	Gxylt2	6	100704734	100810914	106180	+	1219.21	188.66	116.914	121.921	protein_coding	ensembl_havana	0.120401	0.999951	0.781123	-0.356379	-1.28021	106.975	136.951	-1.7485	1.06685
Fam20c	Fam20c	5	138754514	138810078	55564	+	3063.12	351.924	304.815	306.312	protein_coding	ensembl_havana	0.120406	0.999951	0.899287	-0.153146	-1.11199	289.843	322.303	-1.2714	1.0282
Fam131c	Fam131c	4	141368220	141384176	15956	+	85.1942	16.308	7.87399	8.51942	protein_coding	ensembl_havana	0.1205	0.999951	0.622435	-0.684005	-1.60659	6.65003	10.6839	-2.92297	1.13243
Dlg5	Dlg5	14	24133953	24245921	111968	-	3073.46	379.739	305.827	307.346	protein_coding	ensembl_havana	0.120514	0.999951	0.899663	-0.152544	-1.11153	291.148	323.619	-1.27025	1.02813
Fancc	Fancc	13	63285043	63497279	212236	-	1039.31	126.581	102.292	103.931	protein_coding	ensembl_havana	0.12053	0.999951	0.84032	-0.250989	-1.19002	95.1952	113.284	-1.48231	1.04671
Kpna1	Kpna1	16	35978750	36037132	58382	+	24476.9	2829.96	2442.53	2447.69	protein_coding	ensembl_havana	0.120532	0.999951	1.07202	0.10033	1.07202	2531.69	2361.61	-1.01842	1.17039
Ptgir	Ptgir	7	16906490	16910906	4416	+	1179.94	145.218	117.234	117.994	protein_coding	ensembl_havana	0.120774	0.999951	0.870744	-0.199679	-1.14844	110.19	126.546	-1.36786	1.03711
6430562O15Rik	6430562O15Rik	13	99396924	99412877	15953	-	536.112	96.1798	51.2163	53.6112	processed_transcript	havana	0.120841	0.999951	1.31554	0.395654	1.31554	60.7212	46.1569	-1.07493	1.86032
Stk19	Stk19	17	34823993	34836946	12953	-	1007.94	130.643	100.02	100.794	protein_coding	ensembl_havana	0.120992	0.999951	0.864112	-0.21071	-1.15726	93.4506	108.146	-1.39189	1.03931
Tmed7	Tmed7	18	46560235	46597536	37301	-	7347.09	876.379	731.977	734.709	protein_coding	ensembl_havana	0.121038	0.999951	1.0934	0.128827	1.0934	766.942	701.426	-1.02387	1.22407
Nlk	Nlk	11	78567168	78697374	130206	-	2858.23	345.759	283.812	285.823	protein_coding	ensembl_havana	0.121102	0.999951	1.12669	0.172085	1.12669	302.572	268.55	-1.03204	1.31009
Ptprz1	Ptprz1	6	22875502	23052917	177415	+	266.537	58.0493	24.9395	26.6537	protein_coding	ensembl_havana	0.121167	0.999951	0.707632	-0.498928	-1.41316	21.9917	31.0778	-2.18838	1.09582
Hspe1-rs1	Hspe1-rs1	18	47112139	47112654	515	+	194.089	29.8016	18.858	19.4089	protein_coding	havana	0.121203	0.999951	1.36429	0.448146	1.36429	22.3315	16.3686	-1.0857	2.02079
Ift74	Ift74	4	94614491	94693230	78739	+	583.526	70.3509	57.9044	58.3526	protein_coding	ensembl_havana	0.121267	0.999951	0.839092	-0.253099	-1.19176	53.3029	63.5245	-1.48787	1.04757
Zfp777	Zfp777	6	48024188	48048912	24724	-	3027.58	344.203	301.564	302.758	protein_coding	ensembl_havana	0.121281	0.999951	0.905229	-0.143645	-1.10469	288.033	318.188	-1.25297	1.02673
Mmgt1	Mmgt1	X	56585512	56598070	12558	-	7957.72	912.895	792.848	795.772	protein_coding	ensembl_havana	0.121283	0.999951	1.09261	0.127777	1.09261	830.14	759.778	-1.02375	1.22214
Trmt2a	Trmt2a	16	18248679	18254773	6094	+	3068.27	347.455	305.655	306.827	protein_coding	ensembl_havana	0.121379	0.999951	0.906832	-0.141093	-1.10274	292.055	322.061	-1.248	1.02629
Kif1b	Kif1b	4	149176319	149307694	131375	-	54549.3	6532.92	5431.74	5454.93	protein_coding	ensembl_havana	0.121391	0.999951	1.09335	0.128756	1.09335	5697.9	5211.41	-1.02396	1.22406
Gm5175	Gm5175	10	102819320	102838660	19340	+	62.3172	11.4799	5.85953	6.23172	transcribed_processed_pseudogene	havana	0.121603	0.999951	1.70169	0.766972	1.70169	7.85071	4.61346	-1.15194	3.33575
Gm7027	Gm7027	7	101573460	101574322	862	-	573.404	73.7601	56.4671	57.3404	processed_pseudogene	havana	0.121679	0.999951	1.21893	0.285611	1.21893	63.0765	51.7476	-1.05414	1.56622
Flrt3	Flrt3	2	140650914	140671470	20556	-	76.2348	12.7911	6.78512	7.62348	protein_coding	ensembl_havana	0.121741	0.999951	0.599564	-0.738013	-1.66788	5.73107	9.55873	-3.18818	1.14608
Gm5560	Gm5560	5	97264828	97265720	892	+	1325.8	168.391	131.41	132.58	processed_pseudogene	havana	0.12176	0.999951	1.1515	0.203518	1.1515	141.686	123.044	-1.03832	1.37678
Hspd1	Hspd1	1	55077835	55088244	10409	-	70301.4	8137.27	7004.19	7030.14	protein_coding	ensembl_havana	0.121777	0.999951	1.0879	0.121544	1.0879	7325.54	6733.66	-1.02272	1.21041
Cyp2s1	Cyp2s1	7	25802475	25816914	14439	-	96.4835	18.1691	8.1038	9.64835	protein_coding	ensembl_havana	0.121853	0.999951	0.575561	-0.796958	-1.73743	6.98735	12.1401	-3.49826	1.15887
Nkd1	Nkd1	8	88521354	88594885	73531	+	449.484	145.123	36.3539	44.9484	protein_coding	ensembl_havana	0.121855	0.999951	0.541757	-0.884282	-1.84585	31.5606	58.2561	-4.01276	1.17775
Usp8	Usp8	2	126707328	126759298	51970	+	7897.97	869.532	788.437	789.797	protein_coding	ensembl_havana	0.121895	0.999951	1.07266	0.101199	1.07266	817.343	761.975	-1.01891	1.17237
Tent5b	Tent5b	4	133480132	133487939	7807	+	236.14	52.0025	21.3581	23.614	protein_coding	ensembl_havana	0.121926	0.999951	0.670293	-0.577137	-1.49189	18.9023	28.2001	-2.47678	1.1128
Adgrb2	Adgrb2	4	129984870	130022634	37764	+	467.557	69.8126	44.8785	46.7557	protein_coding	ensembl_havana	0.121942	0.999951	0.768606	-0.379683	-1.30106	40.6794	52.9262	-1.81608	1.07286
Gm13340	Gm13340	2	22588103	22589648	1545	-	905851	108436	89850.4	90585.1	unprocessed_pseudogene	havana	0.121988	0.999951	1.12174	0.165742	1.12174	95782.2	85386.9	-1.03119	1.29756
Hmbox1	Hmbox1	14	64811600	64949872	138272	-	3847.49	425.561	383.933	384.749	protein_coding	ensembl_havana	0.122022	0.999951	0.920558	-0.11942	-1.0863	368.946	400.785	-1.20646	1.02239
Rab3il1	Rab3il1	19	10001669	10038381	36712	+	2117.8	287.828	205.011	211.78	protein_coding	ensembl_havana	0.122028	0.999951	0.806753	-0.309802	-1.23954	189.236	234.565	-1.6273	1.05913
Chd1	Chd1	17	15704967	15772611	67644	+	3726.21	437.049	371.662	372.621	protein_coding	ensembl_havana	0.122044	0.999951	1.09062	0.125145	1.09062	388.175	355.922	-1.02348	1.21738
Tafa3	Tafa3	3	104767406	104781841	14435	-	658.481	108.319	62.8268	65.8481	protein_coding	ensembl_havana	0.122045	0.999951	1.311	0.390666	1.311	74.5149	56.8383	-1.07514	1.84787
Bicd1	Bicd1	6	149408886	149563330	154444	+	748.546	92.6536	74.1117	74.8546	protein_coding	ensembl_havana	0.122217	0.999951	1.18215	0.241418	1.18215	81.4657	68.913	-1.04589	1.46162
Sprtn	Sprtn	8	124897886	124906162	8276	+	3584.99	403.488	357.307	358.499	protein_coding	ensembl_havana	0.122265	0.999951	1.09755	0.134288	1.09755	375.628	342.242	-1.02529	1.23508
Gm15743	Gm15743	16	31427876	31429777	1901	-	409.732	59.7661	36.3446	40.9732	antisense	havana	0.122308	0.999951	0.672651	-0.57207	-1.48665	33.1436	49.2731	-2.4584	1.11232
Ppp1cb	Ppp1cb	5	32458843	32517434	58591	+	43448.2	4789.71	4333.22	4344.82	protein_coding	ensembl_havana	0.122336	0.999951	1.07772	0.107986	1.07772	4506.38	4181.39	-1.0203	1.18507
Gpc6	Gpc6	14	116925315	117976545	1051230	+	2047.23	270.896	202.905	204.723	protein_coding	ensembl_havana	0.122428	0.999951	0.875334	-0.192095	-1.14242	190.972	218.17	-1.3527	1.03645
Zfp598	Zfp598	17	24669687	24682017	12330	+	5077.91	582.265	505.991	507.791	protein_coding	ensembl_havana	0.122539	0.999951	0.913511	-0.130506	-1.09468	485.087	531.013	-1.22786	1.02465
Slc25a45	Slc25a45	19	5877808	5885879	8071	+	845.802	112.47	83.9524	84.5802	protein_coding	ensembl_havana	0.122561	0.999951	0.858212	-0.220594	-1.16521	77.8624	90.7263	-1.4148	1.04204
Gm5239	Gm5239	18	35536583	35536948	365	+	1173.03	166.746	115.827	117.303	processed_pseudogene	havana	0.122569	0.999951	1.17414	0.231605	1.17414	126.779	107.976	-1.04419	1.43952
Atp9a	Atp9a	2	168634438	168742410	107972	-	15811.6	1875.72	1576.22	1581.16	protein_coding	ensembl_havana	0.12258	0.999951	0.922631	-0.116174	-1.08386	1517.58	1644.84	-1.20051	1.02193
Adra1d	Adra1d	2	131545850	131562284	16434	-	592.458	71.6669	58.1157	59.2458	protein_coding	ensembl_havana	0.122654	0.999951	1.22047	0.287435	1.22047	65.3669	53.5589	-1.05519	1.57175
Wbp4	Wbp4	14	79459937	79481521	21584	-	4223.42	457.194	421.324	422.342	protein_coding	ensembl_havana	0.122659	0.999951	1.08644	0.119609	1.08644	439.768	404.778	-1.02261	1.20704
Cbx7	Cbx7	15	79915807	79971120	55313	-	5372.29	617.75	534.198	537.229	protein_coding	ensembl_havana	0.122732	0.999951	0.90102	-0.150369	-1.10985	509.855	565.864	-1.26692	1.02853
H2-Ab1	H2-Ab1	17	34257689	34269420	11731	+	4577.02	517.607	455.38	457.702	protein_coding	ensembl_havana	0.122764	0.999951	0.902569	-0.147891	-1.10795	433.641	480.452	-1.262	1.02807
Csl	Csl	10	99757706	99759659	1953	-	2038.56	239.739	203.209	203.856	protein_coding	ensembl_havana	0.122813	0.999951	1.1098	0.150301	1.1098	214.766	193.518	-1.02855	1.26682
Cox15	Cox15	19	43733254	43753001	19747	-	9214.24	997.596	920.22	921.424	protein_coding	ensembl_havana	0.122882	0.999951	1.06553	0.0915778	1.06553	950.405	891.951	-1.01731	1.15502
Gm17334	Gm17334	11	53770051	53773196	3145	-	82.3114	13.0382	7.82382	8.23114	TEC	ensembl_havana	0.122929	0.999951	1.5807	0.660559	1.5807	10.0516	6.35896	-1.13188	2.82812
Sharpin	Sharpin	15	76347040	76351112	4072	-	3861.38	434.727	385.293	386.138	protein_coding	ensembl_havana	0.122966	0.999951	0.920801	-0.119038	-1.08601	370.382	402.239	-1.20606	1.02259
Cd28	Cd28	1	60716800	60773360	56560	+	893.443	125.779	87.3842	89.3443	protein_coding	ensembl_havana	0.123032	0.999951	0.822443	-0.282013	-1.21589	80.7611	98.1966	-1.55879	1.05439
Ppp1r8	Ppp1r8	4	132826929	132843170	16241	-	3043.66	359.181	303.577	304.366	protein_coding	ensembl_havana	0.123178	0.999951	1.09357	0.129041	1.09357	317.724	290.539	-1.02457	1.22527
Paxip1	Paxip1	5	27740080	27791692	51612	-	4442.12	520.32	442.711	444.212	protein_coding	ensembl_havana	0.123325	0.999951	0.913855	-0.129963	-1.09427	423.904	463.864	-1.22711	1.0248
Cyb5a	Cyb5a	18	84838704	84879872	41168	+	6693.12	775.213	665.631	669.312	protein_coding	ensembl_havana	0.123395	0.999951	0.90376	-0.145988	-1.10649	636.008	703.735	-1.2585	1.02792
Dhx29	Dhx29	13	112927454	112969433	41979	+	4746.26	546.596	473.646	474.626	protein_coding	ensembl_havana	0.123512	0.999951	1.08139	0.112888	1.08139	493.001	455.895	-1.02156	1.19461
Dzip3	Dzip3	16	48924232	48994166	69934	-	1049.43	139.216	101.934	104.943	protein_coding	ensembl_havana	0.123622	0.999951	1.2403	0.310689	1.2403	115.726	93.305	-1.06054	1.63147
Capg	Capg	6	72544391	72562984	18593	+	2222.24	341.04	215.431	222.224	protein_coding	ensembl_havana	0.123632	0.999951	0.810196	-0.303657	-1.23427	198.902	245.498	-1.61351	1.05913
Bche	Bche	3	73635808	73708416	72608	-	4086.8	511.222	405.723	408.68	protein_coding	ensembl_havana	0.12368	0.999951	1.12352	0.16803	1.12352	431.992	384.497	-1.03232	1.3031
Robo1	Robo1	16	72308306	73046096	737790	+	595.144	101.586	56.5911	59.5144	protein_coding	ensembl_havana	0.123755	0.999951	0.754703	-0.406018	-1.32502	51.2295	67.8803	-1.89609	1.07997
Deaf1	Deaf1	7	141297180	141327691	30511	-	1747.02	191.866	174.084	174.702	protein_coding	ensembl_havana	0.123781	0.999951	0.896681	-0.157333	-1.11522	165.237	184.276	-1.28137	1.03027
Mamdc2	Mamdc2	19	23302609	23448443	145834	-	688.909	91.8548	65.6514	68.8909	protein_coding	ensembl_havana	0.123782	0.999951	0.768605	-0.379686	-1.30106	59.9846	78.0434	-1.81907	1.07462
Gm37254	Gm37254	1	187236457	187240358	3901	+	215.36	29.8132	21.0317	21.536	TEC	havana	0.123836	0.999951	1.32956	0.410954	1.32956	24.5388	18.4563	-1.08107	1.91105
Ush1c	Ush1c	7	46195350	46238504	43154	-	403.085	69.285	36.4233	40.3085	protein_coding	ensembl_havana	0.123889	0.999951	1.46024	0.546201	1.46024	47.6841	32.6551	-1.10923	2.3652
4930555A03Rik	4930555A03Rik	3	151294126	151296642	2516	+	107.346	18.212	9.92284	10.7346	lincRNA	havana	0.123986	0.999951	1.526	0.609752	1.526	13.0767	8.56928	-1.12285	2.61474
Mboat2	Mboat2	12	24830879	24964398	133519	+	1504.46	194.261	149.138	150.446	protein_coding	ensembl_havana	0.124054	0.999951	1.15022	0.20191	1.15022	160.67	139.686	-1.03915	1.3748
Tpgs1	Tpgs1	10	79669369	79676128	6759	+	1365.54	170.069	135.773	136.554	protein_coding	ensembl_havana	0.124058	0.999951	0.879047	-0.185988	-1.1376	128.311	145.966	-1.34072	1.03601
Msantd4	Msantd4	9	4376562	4386871	10309	+	7946.61	908.582	792.706	794.661	protein_coding	ensembl_havana	0.124185	0.999951	1.08041	0.111576	1.08041	825.027	763.625	-1.02148	1.19236
Etohd2	Etohd2	13	59769497	59775408	5911	+	446.547	60.3901	43.5405	44.6547	antisense	havana	0.124209	0.999951	0.795732	-0.329645	-1.2567	39.5055	49.6467	-1.68169	1.06483
Kbtbd8	Kbtbd8	6	95117240	95129791	12551	+	202.122	31.9513	19.6025	20.2122	protein_coding	ensembl_havana	0.124225	0.999951	1.35728	0.440716	1.35728	23.1794	17.0778	-1.08762	2.00362
Dcaf1	Dcaf1	9	106821874	106880993	59119	+	6694.82	769.714	667.989	669.482	protein_coding	ensembl_havana	0.124226	0.999951	1.07957	0.11045	1.07957	695.611	644.344	-1.02127	1.19025
Gm49331	Gm49331	12	17902389	17904676	2287	+	64.6282	14.8345	5.32638	6.46282	unprocessed_pseudogene	havana	0.124238	0.999951	1.81049	0.856378	1.81049	8.21397	4.53688	-1.17732	3.8591
Mars2	Mars2	1	55237177	55248471	11294	+	2801.52	335.489	279.335	280.152	protein_coding	ensembl_havana	0.124319	0.999951	1.09841	0.135421	1.09841	293.056	266.799	-1.02618	1.23809
Hip1	Hip1	5	135406531	135545121	138590	-	12583.9	1541.92	1252.98	1258.39	protein_coding	ensembl_havana	0.124724	0.999951	0.913274	-0.13088	-1.09496	1201.23	1315.3	-1.22941	1.02542
Gstt1	Gstt1	10	75783813	75798585	14772	-	3215.81	409.769	316.16	321.581	protein_coding	ensembl_havana	0.124744	0.999951	0.851724	-0.231542	-1.17409	296.059	347.6	-1.44109	1.04541
Aplnr	Aplnr	2	85136225	85139924	3699	+	5372.38	1127.43	489.465	537.238	protein_coding	ensembl_havana	0.124761	0.999951	1.50199	0.586871	1.50199	644.915	429.375	-1.11917	2.52481
Mapk9	Mapk9	11	49846751	49886422	39671	+	8893.87	990.531	888.224	889.387	protein_coding	ensembl_havana	0.124816	0.999951	1.06574	0.0918548	1.06574	917.514	860.918	-1.01779	1.15601
Mcpt4	Mcpt4	14	56059629	56062314	2685	-	173.378	42.3276	14.1387	17.3378	protein_coding	ensembl_havana	0.124849	0.999951	0.582735	-0.779089	-1.71605	12.7202	21.8284	-3.42011	1.1614
Gm5507	Gm5507	18	53984321	53985329	1008	+	205.312	28.329	19.7971	20.5312	processed_pseudogene	ensembl_havana	0.125354	0.999951	0.741231	-0.432005	-1.34911	17.4656	23.563	-1.97855	1.08706
Lefty1	Lefty1	1	180935022	180938401	3379	+	211.453	33.8621	19.949	21.1453	protein_coding	ensembl_havana	0.125443	0.999951	0.71791	-0.478125	-1.39293	17.5945	24.5079	-2.12828	1.0969
Acta1	Acta1	8	123891769	123894752	2983	-	73060	23759.8	5395.51	7306	protein_coding	ensembl_havana	0.125506	0.999951	0.49053	-1.02759	-2.03861	4808.83	9803.34	-5.07069	1.22011
Map4k2	Map4k2	19	6341135	6355616	14481	+	11165.2	1337.96	1110.68	1116.52	protein_coding	ensembl_havana	0.125532	0.999951	0.906516	-0.141596	-1.10312	1061.72	1171.21	-1.25071	1.0278
Rtn4rl2	Rtn4rl2	2	84871924	84886711	14787	-	351.537	46.1756	34.5821	35.1537	protein_coding	ensembl_havana	0.125534	0.999951	0.796482	-0.328287	-1.25552	31.0931	39.0381	-1.67981	1.06564
Ssr3	Ssr3	3	65379655	65392624	12969	-	25806.3	2980.69	2570.36	2580.63	protein_coding	ensembl_havana	0.125581	0.999951	1.09107	0.125739	1.09107	2692.03	2467.34	-1.02466	1.21979
Fgl2	Fgl2	5	21372642	21378375	5733	+	3808.25	754.641	359.437	380.825	protein_coding	ensembl_havana	0.12569	0.999951	0.72521	-0.463529	-1.37891	320.067	441.344	-2.08033	1.09411
Ruvbl2	Ruvbl2	7	45421760	45438097	16337	-	3713.25	415.855	370.275	371.325	protein_coding	ensembl_havana	0.125694	0.999951	0.914782	-0.1285	-1.09316	354.974	388.043	-1.22516	1.02525
Gm7895	Gm7895	1	94468715	94469888	1173	-	1286.03	158.68	127.419	128.603	processed_pseudogene	havana	0.125708	0.999951	1.1543	0.207018	1.1543	137.786	119.368	-1.04099	1.38703
Cops7b	Cops7b	1	86582904	86609376	26472	+	2224.96	245.702	221.827	222.496	protein_coding	ensembl_havana	0.125738	0.999951	1.10465	0.143584	1.10465	233.093	211.012	-1.02827	1.25474
Cd36	Cd36	5	17781690	17888802	107112	-	377810	41841.1	37640	37781	protein_coding	ensembl_havana	0.125763	0.999951	1.08715	0.120547	1.08715	39357.9	36202.9	-1.02369	1.20988
Zfr	Zfr	15	12117831	12185684	67853	+	12289.6	1450.36	1225.54	1228.96	protein_coding	ensembl_havana	0.125811	0.999951	1.08067	0.111927	1.08067	1275.72	1180.49	-1.02199	1.19353
Trappc8	Trappc8	18	20817223	20896094	78871	-	8479.32	947.127	846.699	847.932	protein_coding	ensembl_havana	0.125839	0.999951	1.06798	0.0948905	1.06798	875.327	819.606	-1.01862	1.16182
Rhou	Rhou	8	123653929	123663885	9956	+	1829.04	266.059	180.18	182.904	protein_coding	ensembl_havana	0.125856	0.999951	0.853503	-0.228531	-1.17164	168.25	197.129	-1.43511	1.04543
Txndc9	Txndc9	1	37985189	37997894	12705	-	6560.08	740.585	654.701	656.008	protein_coding	ensembl_havana	0.125869	0.999951	1.07677	0.106709	1.07677	679.52	631.073	-1.02097	1.18374
Gsk3b	Gsk3b	16	38089001	38246085	157084	+	13669.1	1557.63	1363.44	1366.91	protein_coding	ensembl_havana	0.125882	0.999951	1.07764	0.10788	1.07764	1417.53	1315.4	-1.0212	1.18594
Prpf40a	Prpf40a	2	53134704	53191703	56999	-	5112.72	568.277	510.176	511.272	protein_coding	ensembl_havana	0.125923	0.999951	1.08164	0.113214	1.08164	530.88	490.813	-1.02227	1.19599
Kpna3	Kpna3	14	61365211	61439875	74664	-	12796.4	1462.92	1276.6	1279.64	protein_coding	ensembl_havana	0.126025	0.999951	1.07627	0.106047	1.07627	1325.8	1231.85	-1.02087	1.18255
Nup88	Nup88	11	70943058	70969974	26916	-	8546.71	902.622	853.806	854.671	protein_coding	ensembl_havana	0.12603	0.999951	1.06262	0.0876313	1.06262	880.263	828.386	-1.01722	1.14861
Gm13889	Gm13889	2	93955810	93957202	1392	-	561.043	94.3301	54.0934	56.1043	protein_coding	havana	0.126094	0.999951	0.778696	-0.360869	-1.2842	49.2024	63.1856	-1.76938	1.07289
D630024D03Rik	D630024D03Rik	11	31790113	31824525	34412	-	101.531	16.1503	8.86134	10.1531	lincRNA	havana	0.126166	0.999951	0.608225	-0.717322	-1.64413	7.75183	12.745	-3.10931	1.15025
Ip6k3	Ip6k3	17	27143965	27167796	23831	-	2298.15	281.895	225.003	229.815	protein_coding	ensembl_havana	0.12617	0.999951	0.839338	-0.252676	-1.19142	210.163	250.391	-1.49122	1.05055
[truncated: 14,328 more rows]

## Sheet: Filtered_DEG_LIST
Gene ID	Gene name	P-value (Carn+ vs Carn-)	FDR step up (Carn+ vs Carn-)	Ratio (Carn+ vs Carn-)	Fold change (Carn+ vs Carn-)	LSMean(Carn+) (Carn+ vs Carn-)	LSMean(Carn-) (Carn+ vs Carn-)
[truncated: 831 more rows]

[truncated: 3 more sheets: DEG_GO_pathway, DEG_KEGG_pathway, GSEA]
